# Supplementary material for: Crystal structure of 4-hy­droxy-3-meth­oxy­benzaldehyde 4-methyl­thio­semi­carbazone methanol monosolvate
Source: Acta Crystallogr E Crystallogr Commun. 2015 Apr 18;71(Pt 5):o313–4. doi: 10.1107/S2056989015007227 (PMC4420048; doi:10.1107/S2056989015007227)
Supplement: Supplementary file 1 [file e-71-0o313-sup1.cif]

##############################################################################
#                                                                            #
# This CIF contains the data in a paper accepted for publication in          #
# Acta Crystallographica Section E. It conforms to the requirements of       #
# Notes for Authors for Acta Crystallographica Section E, and has been       #
# peer reviewed under the auspices of the IUCr Commission on Journals.       #
#                                                                            #
# Full details of the Crystallographic Information File format               #
# are given in the paper "The Crystallographic Information File (CIF):       #
# a New Standard Archive File for Crystallography" by S. R. Hall, F. H.      #
# Allen and I. D. Brown [Acta Cryst. (1991), A47, 655-685].                  #
#                                                                            #
# The current version of the core CIF dictionary is obtainable from          #
# ftp://ftp.iucr.org/pub/cif_core.dic.                                       #
#                                                                            #
# Software is freely available for graphical display of the structure(s)     #
# in this CIF. For information consult the CIF software page                 #
# http://www.iucr.org/resources/cif/software.                                #
#                                                                            #
# This file may be used for bona fide research purposes within the           #
# scientific community so long as proper attribution is given to the journal # 
# article from which it was obtained.                                        #
#                                                                            #
##############################################################################
data_I
_database_code_depnum_ccdc_archive 'CCDC 1059141'
_audit_creation_method     SHELXL-97
_chemical_name_systematic
;
4-Hydroxy-3-methoxybenzaldehyde 4-methylthiosemicarbazone
methanol monosolvate
;
_chemical_name_common     ?
_chemical_formula_moiety     'C15 H15 N3 O2 S, C H4 O'
_chemical_formula_sum     'C16 H19 N3 O3 S'
_chemical_formula_iupac     'C15 H15 N3 O2 S, C H4 O'
_chemical_formula_weight     333.40
_chemical_melting_point     ?
_symmetry_cell_setting     monoclinic
_symmetry_space_group_name_H-M     'P 21/n'
_symmetry_space_group_name_Hall     '-P 2yn'
loop_
    _symmetry_equiv_pos_as_xyz
    'x, y, z'
    '-x+1/2, y+1/2, -z+1/2'
    '-x, -y, -z'
    'x-1/2, -y-1/2, z-1/2'
_cell_length_a     11.1833(2)
_cell_length_b     8.4207(2)
_cell_length_c     17.2521(4)
_cell_angle_alpha     90.00
_cell_angle_beta     95.7520(10)
_cell_angle_gamma     90.00
_cell_volume     1616.47(6)
_cell_formula_units_Z     4
_cell_measurement_reflns_used     32712
_cell_measurement_theta_min     2.91
_cell_measurement_theta_max     27.48
_cell_measurement_temperature     123(2)
_exptl_crystal_description     block
_exptl_crystal_colour     colorless
_exptl_crystal_size_max     0.292
_exptl_crystal_size_mid     0.152
_exptl_crystal_size_min     0.089
_exptl_crystal_density_diffrn     1.370
_exptl_crystal_density_meas     ?
_exptl_crystal_density_method     'not measured'
_exptl_crystal_F_000     704
_exptl_absorpt_coefficient_mu     0.219
_exptl_absorpt_correction_type     multi-scan
_exptl_absorpt_process_details
;
(Blessing, 1995)
;
_exptl_absorpt_correction_T_min     0.9236
_exptl_absorpt_correction_T_max     0.9832
_exptl_special_details     ?
_diffrn_ambient_temperature     123(2)
_diffrn_radiation_type     MoK\a
_diffrn_radiation_wavelength     0.71073
_diffrn_radiation_monochromator     graphite
_diffrn_measurement_device_type     'Nonius KappaCCD'
_diffrn_measurement_method     'CCD rotation images, thick slices'
_diffrn_detector_area_resol_mean     9
_diffrn_reflns_number     46461
_diffrn_reflns_av_R_equivalents     0.0533
_diffrn_reflns_av_sigmaI/netI     0.0246
_diffrn_reflns_theta_min     3.03
_diffrn_reflns_theta_max     27.47
_diffrn_reflns_theta_full     27.47
_diffrn_measured_fraction_theta_max     0.999
_diffrn_measured_fraction_theta_full     0.999
_diffrn_reflns_limit_h_min     -14
_diffrn_reflns_limit_h_max     14
_diffrn_reflns_limit_k_min     -10
_diffrn_reflns_limit_k_max     10
_diffrn_reflns_limit_l_min     -22
_diffrn_reflns_limit_l_max     22
_diffrn_standards_number     ?
_diffrn_standards_interval_count     ?
_diffrn_standards_interval_time     ?
_diffrn_standards_decay_%     ?
_refine_special_details
;
Refinement of <i>F</i>^2^ against ALL reflections. The weighted <i>R</i>-factor
<i>wR</i> and goodness of fit <i>S</i> are based on <i>F</i>^2^, conventional
<i>R</i>-factors <i>R</i> are based on <i>F</i>, with <i>F</i> set to zero for
negative <i>F</i>^2^. The threshold expression of <i>F</i>^2^ >
\s(<i>F</i>^2^) is used only for calculating <i>R</i>-factors(gt) <i>etc</i>.
and is not relevant to the choice of reflections for refinement.
<i>R</i>-factors based on <i>F</i>^2^ are statistically about twice as large
as those based on <i>F</i>, and <i>R</i>- factors based on ALL data will be
even larger.
;
_reflns_number_total     3692
_reflns_number_gt     2926
_reflns_threshold_expression     I>2\s(I)
_refine_ls_structure_factor_coef     Fsqd
_refine_ls_matrix_type     full
_refine_ls_R_factor_all     0.0485
_refine_ls_R_factor_gt     0.0340
_refine_ls_wR_factor_gt     0.0840
_refine_ls_wR_factor_ref     0.0905
_refine_ls_goodness_of_fit_ref     1.045
_refine_ls_restrained_S_all     1.045
_refine_ls_number_reflns     3692
_refine_ls_number_parameters     284
_refine_ls_number_restraints     0
_refine_ls_hydrogen_treatment     refall
_refine_ls_weighting_scheme     calc
_refine_ls_weighting_details
         'calc w=1/[\s^2^(Fo^2^)+(0.0462P)^2^+0.4527P] where P=(Fo^2^+2Fc^2^)/3'
_atom_sites_solution_hydrogens     difmap
_atom_sites_solution_primary     iterative
_atom_sites_solution_secondary     difmap
_refine_ls_shift/su_max     0.000
_refine_ls_shift/su_mean     0.000
_refine_diff_density_max     0.211
_refine_diff_density_min     -0.317
_refine_ls_extinction_method     none
_refine_ls_extinction_coef     ?
loop_
    _atom_type_symbol
    _atom_type_description
    _atom_type_scat_dispersion_real
    _atom_type_scat_dispersion_imag
    _atom_type_scat_source
    C C 0.0033 0.0016 'International Tables Vol C Tables 4.2.6.8 and 6.1.1.4'
    H H 0.0000 0.0000 'International Tables Vol C Tables 4.2.6.8 and 6.1.1.4'
    N N 0.0061 0.0033 'International Tables Vol C Tables 4.2.6.8 and 6.1.1.4'
    O O 0.0106 0.0060 'International Tables Vol C Tables 4.2.6.8 and 6.1.1.4'
    S S 0.1246 0.1234 'International Tables Vol C Tables 4.2.6.8 and 6.1.1.4'
_computing_data_collection
;
COLLECT (Nonius, 1998)
;
_computing_cell_refinement
;
SCALEPACK (Otwinowski & Minor, 1997)
;
_computing_data_reduction
;
DENZO and SCALEPACK (Otwinowski & Minor, 1997)
;
_computing_structure_solution
;
<i>SUPERFLIP</i> (Palatinus & Chapuis, 2007)
;
_computing_structure_refinement
;
<i>SHELXL2013</i> (Sheldrick, 2015)
;
_computing_molecular_graphics
;
DIAMOND (Brandenburg, 2010)
;
_computing_publication_material
;
publCIF (Westrip, 2010) and WinGX (Farrugia, 2012)
;
loop_
    _atom_site_type_symbol
    _atom_site_label
    _atom_site_fract_x
    _atom_site_fract_y
    _atom_site_fract_z
    _atom_site_U_iso_or_equiv
    _atom_site_adp_type
    _atom_site_calc_flag
    _atom_site_refinement_flags
    _atom_site_occupancy
    _atom_site_symmetry_multiplicity
    _atom_site_disorder_assembly
    _atom_site_disorder_group
    S S1 0.61038(3) 0.16794(5) 0.57257(2) 0.03151(12) Uani d . 1 1 . .
    O O1 -0.20192(9) 0.56394(12) 0.31751(6) 0.0250(2) Uani d . 1 1 . .
    O O2 -0.03515(8) 0.71233(11) 0.40440(6) 0.0228(2) Uani d . 1 1 . .
    O O3 -0.17481(9) 0.93717(13) 0.30693(6) 0.0267(2) Uani d . 1 1 . .
    N N1 0.39757(10) 0.21003(14) 0.49762(7) 0.0211(2) Uani d . 1 1 . .
    N N2 0.29562(10) 0.29685(13) 0.47526(7) 0.0200(2) Uani d . 1 1 . .
    N N3 0.44949(11) 0.40722(14) 0.58388(7) 0.0239(3) Uani d . 1 1 . .
    C C1 0.48140(12) 0.26955(16) 0.55234(8) 0.0207(3) Uani d . 1 1 . .
    C C2 0.21931(12) 0.23390(16) 0.42367(8) 0.0203(3) Uani d . 1 1 . .
    C C4 0.02092(12) 0.24228(16) 0.34674(8) 0.0223(3) Uani d . 1 1 . .
    C C5 -0.08460(12) 0.32173(16) 0.32039(8) 0.0223(3) Uani d . 1 1 . .
    C C3 0.10997(11) 0.31895(15) 0.39506(8) 0.0191(3) Uani d . 1 1 . .
    C C6 -0.10163(11) 0.47803(16) 0.34134(8) 0.0197(3) Uani d . 1 1 . .
    C C7 -0.01078(12) 0.55645(15) 0.38947(8) 0.0192(3) Uani d . 1 1 . .
    C C8 0.09313(12) 0.47800(16) 0.41617(8) 0.0191(3) Uani d . 1 1 . .
    C C9 0.51071(12) 0.51201(16) 0.63818(8) 0.0212(3) Uani d . 1 1 . .
    C C10 0.61312(13) 0.47347(18) 0.68703(8) 0.0254(3) Uani d . 1 1 . .
    C C11 0.66528(13) 0.58702(18) 0.73831(8) 0.0266(3) Uani d . 1 1 . .
    C C12 0.61602(13) 0.73693(18) 0.74239(9) 0.0261(3) Uani d . 1 1 . .
    C C13 0.51291(13) 0.77472(18) 0.69408(9) 0.0276(3) Uani d . 1 1 . .
    C C14 0.46044(13) 0.66315(17) 0.64255(9) 0.0247(3) Uani d . 1 1 . .
    C C15 0.05810(13) 0.80047(18) 0.44801(9) 0.0254(3) Uani d . 1 1 . .
    C C16 -0.24398(16) 0.9612(2) 0.37071(10) 0.0355(4) Uani d . 1 1 . .
    H H1 0.2343(13) 0.1272(19) 0.4021(8) 0.021(4) Uiso d . 1 1 . .
    H H2 0.0297(14) 0.131(2) 0.3319(9) 0.028(4) Uiso d . 1 1 . .
    H H3 -0.1460(14) 0.269(2) 0.2890(9) 0.028(4) Uiso d . 1 1 . .
    H H4 0.1569(14) 0.5318(19) 0.4486(9) 0.026(4) Uiso d . 1 1 . .
    H H5 0.6477(14) 0.370(2) 0.6856(9) 0.030(4) Uiso d . 1 1 . .
    H H6 0.7391(15) 0.5623(19) 0.7720(9) 0.032(4) Uiso d . 1 1 . .
    H H7 0.6504(15) 0.818(2) 0.7786(10) 0.031(4) Uiso d . 1 1 . .
    H H8 0.4727(15) 0.883(2) 0.6956(9) 0.032(4) Uiso d . 1 1 . .
    H H9 0.3903(15) 0.688(2) 0.6076(10) 0.031(4) Uiso d . 1 1 . .
    H H10 0.0725(14) 0.757(2) 0.5024(10) 0.029(4) Uiso d . 1 1 . .
    H H11 0.1347(15) 0.7966(19) 0.4238(9) 0.027(4) Uiso d . 1 1 . .
    H H12 0.0276(15) 0.910(2) 0.4506(9) 0.033(4) Uiso d . 1 1 . .
    H H13 0.3793(16) 0.438(2) 0.5638(9) 0.030(4) Uiso d . 1 1 . .
    H H14 0.4096(15) 0.115(2) 0.4769(10) 0.035(5) Uiso d . 1 1 . .
    H H15 -0.2449(17) 0.513(2) 0.2819(11) 0.049(6) Uiso d . 1 1 . .
    H H16 -0.2038(19) 0.922(3) 0.4223(14) 0.067(6) Uiso d . 1 1 . .
    H H17 -0.321(2) 0.914(3) 0.3632(12) 0.064(7) Uiso d . 1 1 . .
    H H18 -0.2597(19) 1.079(3) 0.3773(12) 0.061(6) Uiso d . 1 1 . .
    H H19 -0.1477(18) 0.846(3) 0.3092(12) 0.052(6) Uiso d . 1 1 . .
loop_
    _atom_site_aniso_label
    _atom_site_aniso_U_11
    _atom_site_aniso_U_22
    _atom_site_aniso_U_33
    _atom_site_aniso_U_12
    _atom_site_aniso_U_13
    _atom_site_aniso_U_23
    S1 0.02158(19) 0.0286(2) 0.0418(2) 0.00936(14) -0.00942(15) -0.01015(16)
    O1 0.0196(5) 0.0227(5) 0.0306(6) 0.0036(4) -0.0071(4) -0.0031(4)
    O2 0.0194(5) 0.0176(5) 0.0300(5) 0.0020(4) -0.0043(4) -0.0050(4)
    O3 0.0264(5) 0.0231(5) 0.0297(6) 0.0045(4) -0.0013(4) 0.0023(4)
    N1 0.0179(6) 0.0204(6) 0.0242(6) 0.0045(4) -0.0020(4) -0.0017(5)
    N2 0.0173(5) 0.0205(6) 0.0220(6) 0.0043(4) 0.0000(4) 0.0018(5)
    N3 0.0180(6) 0.0229(6) 0.0291(6) 0.0048(5) -0.0061(5) -0.0042(5)
    C1 0.0190(6) 0.0214(7) 0.0214(7) 0.0008(5) 0.0008(5) 0.0011(5)
    C2 0.0209(7) 0.0190(7) 0.0208(7) 0.0014(5) 0.0006(5) -0.0001(5)
    C4 0.0239(7) 0.0177(7) 0.0245(7) 0.0011(5) -0.0010(6) -0.0016(5)
    C5 0.0212(7) 0.0202(7) 0.0240(7) -0.0013(5) -0.0043(5) -0.0015(5)
    C3 0.0184(6) 0.0199(7) 0.0187(6) 0.0013(5) 0.0005(5) 0.0011(5)
    C6 0.0171(6) 0.0210(7) 0.0206(7) 0.0019(5) -0.0006(5) 0.0022(5)
    C7 0.0208(6) 0.0158(6) 0.0207(7) 0.0002(5) 0.0018(5) 0.0000(5)
    C8 0.0177(6) 0.0200(7) 0.0191(6) -0.0003(5) -0.0005(5) -0.0005(5)
    C9 0.0199(7) 0.0220(7) 0.0216(7) -0.0013(5) 0.0019(5) -0.0001(5)
    C10 0.0244(7) 0.0237(7) 0.0271(7) 0.0033(6) -0.0029(6) -0.0011(6)
    C11 0.0235(7) 0.0300(8) 0.0251(7) -0.0009(6) -0.0028(6) -0.0010(6)
    C12 0.0264(7) 0.0269(7) 0.0255(7) -0.0059(6) 0.0042(6) -0.0050(6)
    C13 0.0277(7) 0.0238(7) 0.0314(8) 0.0022(6) 0.0038(6) -0.0026(6)
    C14 0.0218(7) 0.0251(7) 0.0268(7) 0.0038(6) 0.0007(6) -0.0019(6)
    C15 0.0228(7) 0.0218(7) 0.0305(8) -0.0009(6) -0.0025(6) -0.0068(6)
    C16 0.0295(9) 0.0420(10) 0.0355(9) 0.0070(7) 0.0059(7) 0.0097(7)
_geom_special_details
;
All e.s.d.'s (except the e.s.d. in the dihedral angle between two l.s. planes)
are estimated using the full covariance matrix. The cell e.s.d.'s are taken
into account individually in the estimation of e.s.d.'s in distances, angles
and torsion angles; correlations between e.s.d.'s in cell parameters are only
used when they are defined by crystal symmetry. An approximate (isotropic)
treatment of cell e.s.d.'s is used for estimating e.s.d.'s involving l.s.
planes.
;
loop_
    _geom_bond_atom_site_label_1
    _geom_bond_atom_site_label_2
    _geom_bond_site_symmetry_2
    _geom_bond_distance
    _geom_bond_publ_flag
    S1 C1 . 1.6832(13) ?
    O1 C6 . 1.3630(15) ?
    O1 H15 . 0.86(2) ?
    O2 C7 . 1.3703(15) ?
    O2 C15 . 1.4308(16) ?
    O3 C16 . 1.421(2) ?
    O3 H19 . 0.83(2) ?
    N1 C1 . 1.3579(17) ?
    N1 N2 . 1.3766(15) ?
    N1 H14 . 0.896(19) ?
    N2 C2 . 1.2843(17) ?
    N3 C1 . 1.3440(18) ?
    N3 C9 . 1.4130(17) ?
    N3 H13 . 0.866(18) ?
    C2 C3 . 1.4597(18) ?
    C2 H1 . 0.993(16) ?
    C4 C3 . 1.3918(18) ?
    C4 C5 . 1.3925(19) ?
    C4 H2 . 0.975(17) ?
    C5 C6 . 1.3831(19) ?
    C5 H3 . 0.941(16) ?
    C3 C8 . 1.4055(18) ?
    C6 C7 . 1.4102(18) ?
    C7 C8 . 1.3753(18) ?
    C8 H4 . 0.973(16) ?
    C9 C10 . 1.3906(19) ?
    C9 C14 . 1.3964(19) ?
    C10 C11 . 1.391(2) ?
    C10 H5 . 0.952(17) ?
    C11 C12 . 1.382(2) ?
    C11 H6 . 0.983(17) ?
    C12 C13 . 1.390(2) ?
    C12 H7 . 0.975(17) ?
    C13 C14 . 1.383(2) ?
    C13 H8 . 1.020(17) ?
    C14 H9 . 0.964(17) ?
    C15 H10 . 1.004(17) ?
    C15 H11 . 0.991(17) ?
    C15 H12 . 0.983(18) ?
    C16 H16 . 1.01(2) ?
    C16 H17 . 0.95(2) ?
    C16 H18 . 1.01(2) ?
loop_
    _geom_angle_atom_site_label_1
    _geom_angle_atom_site_label_2
    _geom_angle_atom_site_label_3
    _geom_angle_site_symmetry_1
    _geom_angle_site_symmetry_3
    _geom_angle
    _geom_angle_publ_flag
    C6 O1 H15 . . 109.5(13) ?
    C7 O2 C15 . . 116.58(10) ?
    C16 O3 H19 . . 108.7(15) ?
    C1 N1 N2 . . 119.57(11) ?
    C1 N1 H14 . . 119.2(11) ?
    N2 N1 H14 . . 121.2(11) ?
    C2 N2 N1 . . 116.69(11) ?
    C1 N3 C9 . . 132.57(12) ?
    C1 N3 H13 . . 111.3(11) ?
    C9 N3 H13 . . 116.0(11) ?
    N3 C1 N1 . . 114.01(12) ?
    N3 C1 S1 . . 127.69(10) ?
    N1 C1 S1 . . 118.30(10) ?
    N2 C2 C3 . . 120.52(12) ?
    N2 C2 H1 . . 120.5(8) ?
    C3 C2 H1 . . 118.9(8) ?
    C3 C4 C5 . . 120.31(13) ?
    C3 C4 H2 . . 121.1(9) ?
    C5 C4 H2 . . 118.6(9) ?
    C6 C5 C4 . . 120.41(12) ?
    C6 C5 H3 . . 119.0(10) ?
    C4 C5 H3 . . 120.5(10) ?
    C4 C3 C8 . . 119.39(12) ?
    C4 C3 C2 . . 119.98(12) ?
    C8 C3 C2 . . 120.62(12) ?
    O1 C6 C5 . . 123.84(12) ?
    O1 C6 C7 . . 116.85(12) ?
    C5 C6 C7 . . 119.30(12) ?
    O2 C7 C8 . . 125.07(12) ?
    O2 C7 C6 . . 114.46(11) ?
    C8 C7 C6 . . 120.46(12) ?
    C7 C8 C3 . . 120.10(12) ?
    C7 C8 H4 . . 121.0(9) ?
    C3 C8 H4 . . 118.9(9) ?
    C10 C9 C14 . . 119.45(13) ?
    C10 C9 N3 . . 124.81(13) ?
    C14 C9 N3 . . 115.72(12) ?
    C11 C10 C9 . . 119.51(14) ?
    C11 C10 H5 . . 119.9(10) ?
    C9 C10 H5 . . 120.6(10) ?
    C12 C11 C10 . . 121.10(14) ?
    C12 C11 H6 . . 118.6(10) ?
    C10 C11 H6 . . 120.3(10) ?
    C11 C12 C13 . . 119.31(14) ?
    C11 C12 H7 . . 122.3(10) ?
    C13 C12 H7 . . 118.4(10) ?
    C14 C13 C12 . . 120.19(14) ?
    C14 C13 H8 . . 117.8(9) ?
    C12 C13 H8 . . 122.0(9) ?
    C13 C14 C9 . . 120.44(13) ?
    C13 C14 H9 . . 121.3(10) ?
    C9 C14 H9 . . 118.3(10) ?
    O2 C15 H10 . . 110.1(9) ?
    O2 C15 H11 . . 112.1(9) ?
    H10 C15 H11 . . 108.6(13) ?
    O2 C15 H12 . . 105.8(10) ?
    H10 C15 H12 . . 108.6(14) ?
    H11 C15 H12 . . 111.6(14) ?
    O3 C16 H16 . . 114.0(13) ?
    O3 C16 H17 . . 113.2(13) ?
    H16 C16 H17 . . 107.7(18) ?
    O3 C16 H18 . . 109.9(12) ?
    H16 C16 H18 . . 106.6(18) ?
    H17 C16 H18 . . 104.8(18) ?
loop_
    _geom_torsion_atom_site_label_1
    _geom_torsion_atom_site_label_2
    _geom_torsion_atom_site_label_3
    _geom_torsion_atom_site_label_4
    _geom_torsion_site_symmetry_1
    _geom_torsion_site_symmetry_2
    _geom_torsion_site_symmetry_3
    _geom_torsion_site_symmetry_4
    _geom_torsion
    _geom_torsion_publ_flag
    C1 N1 N2 N2 . . . 1 0.00(10) ?
    C1 N1 N2 C2 . . . . -179.57(12) ?
    N2 N1 N2 C2 1 . . . 0E1(3)
                              ?
    C9 N3 C1 N1 . . . . -175.91(13) ?
    C9 N3 C1 S1 . . . . 3.6(2) ?
    N2 N1 C1 N3 1 . . . 4.88(18) ?
    N2 N1 C1 N3 . . . . 4.88(18) ?
    N2 N1 C1 S1 1 . . . -174.68(10) ?
    N2 N1 C1 S1 . . . . -174.68(10) ?
    N1 N2 C2 N2 . . . 1 0E1(8)
                              ?
    N2 N2 C2 C3 1 . . . 0.00(13) ?
    N1 N2 C2 C3 . . . . -178.52(11) ?
    C3 C4 C5 C6 . . . . 0.6(2) ?
    C5 C4 C3 C8 . . . . -0.9(2) ?
    C5 C4 C3 C2 . . . . 178.81(13) ?
    N2 C2 C3 C4 1 . . . -171.87(13) ?
    N2 C2 C3 C4 . . . . -171.87(13) ?
    N2 C2 C3 C8 1 . . . 7.8(2) ?
    N2 C2 C3 C8 . . . . 7.8(2) ?
    O1 O1 C6 C5 1 . . . 0.00(5) ?
    O1 O1 C6 C7 1 . . . 0.00(7) ?
    C4 C5 C6 O1 . . . 1 179.54(13) ?
    C4 C5 C6 O1 . . . . 179.54(13) ?
    C4 C5 C6 C7 . . . . 0.2(2) ?
    C15 O2 C7 O2 . . . 1 0E1(2)
                               ?
    O2 O2 C7 C8 1 . . . 0.0(4) ?
    C15 O2 C7 C8 . . . . 3.22(19) ?
    O2 O2 C7 C6 1 . . . 0.0(4) ?
    C15 O2 C7 C6 . . . . -175.37(12) ?
    O1 C6 C7 O2 1 . . 1 -1.49(17) ?
    O1 C6 C7 O2 . . . 1 -1.49(17) ?
    C5 C6 C7 O2 . . . 1 177.86(12) ?
    O1 C6 C7 O2 1 . . . -1.49(17) ?
    O1 C6 C7 O2 . . . . -1.49(17) ?
    C5 C6 C7 O2 . . . . 177.86(12) ?
    O1 C6 C7 C8 1 . . . 179.85(12) ?
    O1 C6 C7 C8 . . . . 179.85(12) ?
    C5 C6 C7 C8 . . . . -0.8(2) ?
    O2 C7 C8 C3 1 . . . -177.97(12) ?
    O2 C7 C8 C3 . . . . -177.97(12) ?
    C6 C7 C8 C3 . . . . 0.5(2) ?
    C4 C3 C8 C7 . . . . 0.3(2) ?
    C2 C3 C8 C7 . . . . -179.37(12) ?
    C1 N3 C9 C10 . . . . -17.0(2) ?
    C1 N3 C9 C14 . . . . 164.40(15) ?
    C14 C9 C10 C11 . . . . -1.3(2) ?
    N3 C9 C10 C11 . . . . -179.84(13) ?
    C9 C10 C11 C12 . . . . 1.0(2) ?
    C10 C11 C12 C13 . . . . -0.3(2) ?
    C11 C12 C13 C14 . . . . 0.0(2) ?
    C12 C13 C14 C9 . . . . -0.4(2) ?
    C10 C9 C14 C13 . . . . 1.0(2) ?
    N3 C9 C14 C13 . . . . 179.68(13) ?
    C7 O2 C15 O2 . . . 1 0E1(8)
                               ?
loop_
    _geom_hbond_atom_site_label_D
    _geom_hbond_atom_site_label_H
    _geom_hbond_atom_site_label_A
    _geom_hbond_site_symmetry_A
    _geom_hbond_distance_DH
    _geom_hbond_distance_HA
    _geom_hbond_distance_DA
    _geom_hbond_angle_DHA
    N3 H13 N2 1 0.866(18) 2.082(17) 2.5865(16) 116.4(14)
    N1 H14 S1 3_656 0.896(19) 2.530(19) 3.4033(13) 165.2(15)
    O1 H15 O3 2_445 0.86(2) 1.81(2) 2.6562(14) 167.7(19)
    O3 H19 O2 1 0.83(2) 2.26(2) 2.8853(14) 132.1(18)
    O3 H19 O1 1 0.83(2) 2.46(2) 3.1645(15) 144.2(18)
_iucr_refine_instructions_details
;
TITL shelx in P 21/n
CELL  0.71073  11.1833   8.4207  17.2521   90.000   95.752   90.000
ZERR     4.00   0.0002   0.0002   0.0004    0.000    0.001    0.000
LATT   1
SYMM  1/2 - X, 1/2 + Y, 1/2 - Z
SFAC  C    H    N    O    S
UNIT  64   76   12   12   4
MERG   2
FMAP   2
PLAN   20
ACTA
BOND $H
EQIV $1 x, y, z
EQIV $2 -x+1, -y, -z+1
EQIV $3 -x-1/2, y-1/2, -z+1/2
HTAB N3 N2_$1
HTAB N1 S1_$2
HTAB O1 O3_$3
HTAB O3 O2_$1
HTAB O3 O1_$1
MPLA C1 C2 C3 C4 C5 C6 C7 C8 C9 C10 C11 C12 C13 C14 C15 N1 N2 N3 O1 O2 S1
MPLA C3 C4 C5 C6 C7 C8
MPLA C9 C10 C11 C12 C13 C14
CONF
TEMP -150
L.S.  10
WGHT    0.046200    0.452700
FVAR       0.29396
S1    5    0.610375    0.167940    0.572567    11.00000    0.02158    0.02860 =
         0.04179   -0.01015   -0.00942    0.00936
O1    4   -0.201917    0.563937    0.317507    11.00000    0.01963    0.02268 =
         0.03060   -0.00315   -0.00714    0.00358
O2    4   -0.035155    0.712330    0.404399    11.00000    0.01942    0.01760 =
         0.03005   -0.00501   -0.00426    0.00204
O3    4   -0.174814    0.937168    0.306930    11.00000    0.02638    0.02314 =
         0.02974    0.00230   -0.00126    0.00450
N1    3    0.397570    0.210030    0.497624    11.00000    0.01789    0.02043 =
         0.02420   -0.00167   -0.00198    0.00454
N2    3    0.295621    0.296849    0.475263    11.00000    0.01731    0.02046 =
         0.02196    0.00175   -0.00002    0.00431
N3    3    0.449493    0.407216    0.583882    11.00000    0.01804    0.02290 =
         0.02911   -0.00417   -0.00606    0.00484
C1    1    0.481405    0.269545    0.552344    11.00000    0.01899    0.02138 =
         0.02136    0.00115    0.00080    0.00081
C2    1    0.219313    0.233901    0.423665    11.00000    0.02086    0.01903 =
         0.02084   -0.00014    0.00061    0.00143
C4    1    0.020918    0.242281    0.346743    11.00000    0.02388    0.01769 =
         0.02449   -0.00157   -0.00102    0.00113
C5    1   -0.084601    0.321727    0.320394    11.00000    0.02120    0.02018 =
         0.02404   -0.00145   -0.00433   -0.00126
C3    1    0.109969    0.318954    0.395058    11.00000    0.01844    0.01991 =
         0.01866    0.00114    0.00051    0.00133
C6    1   -0.101633    0.478033    0.341342    11.00000    0.01707    0.02101 =
         0.02065    0.00223   -0.00064    0.00195
C7    1   -0.010777    0.556449    0.389469    11.00000    0.02084    0.01584 =
         0.02070    0.00002    0.00177    0.00020
C8    1    0.093129    0.477995    0.416167    11.00000    0.01766    0.01995 =
         0.01914   -0.00049   -0.00045   -0.00033
C9    1    0.510711    0.512013    0.638184    11.00000    0.01995    0.02205 =
         0.02164   -0.00006    0.00195   -0.00127
C10   1    0.613123    0.473467    0.687035    11.00000    0.02442    0.02368 =
         0.02710   -0.00111   -0.00293    0.00335
C11   1    0.665281    0.587017    0.738315    11.00000    0.02355    0.02999 =
         0.02514   -0.00100   -0.00284   -0.00088
C12   1    0.616017    0.736933    0.742391    11.00000    0.02636    0.02689 =
         0.02550   -0.00503    0.00416   -0.00589
C13   1    0.512908    0.774723    0.694077    11.00000    0.02770    0.02377 =
         0.03137   -0.00257    0.00380    0.00217
C14   1    0.460440    0.663151    0.642547    11.00000    0.02184    0.02513 =
         0.02681   -0.00189    0.00067    0.00381
C15   1    0.058098    0.800474    0.448005    11.00000    0.02285    0.02177 =
         0.03048   -0.00679   -0.00252   -0.00089
C16   1   -0.243977    0.961163    0.370712    11.00000    0.02948    0.04196 =
         0.03548    0.00970    0.00594    0.00704
H1    2    0.234272    0.127206    0.402092    11.00000    0.02068
H2    2    0.029720    0.131465    0.331868    11.00000    0.02803
H3    2   -0.146031    0.269239    0.289013    11.00000    0.02812
H4    2    0.156907    0.531770    0.448639    11.00000    0.02596
H5    2    0.647670    0.370257    0.685593    11.00000    0.02962
H6    2    0.739107    0.562315    0.772018    11.00000    0.03157
H7    2    0.650425    0.817567    0.778589    11.00000    0.03141
H8    2    0.472668    0.883245    0.695650    11.00000    0.03173
H9    2    0.390333    0.688337    0.607567    11.00000    0.03099
H10   2    0.072464    0.757418    0.502411    11.00000    0.02931
H11   2    0.134740    0.796569    0.423755    11.00000    0.02687
H12   2    0.027634    0.909688    0.450637    11.00000    0.03290
H13   2    0.379275    0.438095    0.563758    11.00000    0.03011
H14   2    0.409633    0.114572    0.476865    11.00000    0.03459
H15   2   -0.244943    0.512603    0.281866    11.00000    0.04904
H16   2   -0.203790    0.922043    0.422283    11.00000    0.06680
H17   2   -0.321138    0.914475    0.363174    11.00000    0.06407
H18   2   -0.259744    1.078832    0.377348    11.00000    0.06070
H19   2   -0.147714    0.845747    0.309223    11.00000    0.05221
HKLF 4
REM  shelx in P 21/n
REM R1 =  0.0340 for   2926 Fo > 4sig(Fo)  and  0.0485 for all   3692 data
REM    284 parameters refined using      0 restraints
END
WGHT      0.0462      0.4527
REM Highest difference peak  0.211,  deepest hole -0.317,  1-sigma level  0.047
Q1    1  -0.0571  0.5195  0.3712  11.00000  0.05    0.21
Q2    1   0.0641  0.2822  0.3732  11.00000  0.05    0.20
Q3    1   0.1632  0.2804  0.4092  11.00000  0.05    0.18
Q4    1   0.4877  0.5761  0.6427  11.00000  0.05    0.18
Q5    1   0.6437  0.5348  0.7102  11.00000  0.05    0.17
Q6    1   0.0959  0.3920  0.4070  11.00000  0.05    0.15
Q7    1   0.5639  0.4923  0.6599  11.00000  0.05    0.15
Q8    1   0.0258  0.5013  0.4118  11.00000  0.05    0.15
Q9    1  -0.0987  0.4039  0.3377  11.00000  0.05    0.14
Q10   1  -0.0790  0.4162  0.3183  11.00000  0.05    0.14
Q11   1  -0.0218  0.3083  0.3214  11.00000  0.05    0.14
Q12   1  -0.0373  0.2840  0.3449  11.00000  0.05    0.14
Q13   1  -0.0163  0.6183  0.4011  11.00000  0.05    0.14
Q14   1   0.5505  0.7354  0.7279  11.00000  0.05    0.14
Q15   1  -0.1233  0.6645  0.4843  11.00000  0.05    0.14
Q16   1   0.5993  0.1445  0.4962  11.00000  0.05    0.14
Q17   1   0.4847  0.4584  0.6200  11.00000  0.05    0.14
Q18   1   0.2774  0.4194  0.4896  11.00000  0.05    0.14
Q19   1  -0.2467  0.8479  0.4098  11.00000  0.05    0.14
Q20   1  -0.1866  1.0669  0.4140  11.00000  0.05    0.14
;
data_publication_text
_journal_date_recd_electronic     2015-04-07
_journal_date_accepted     2015-04-10
_journal_name_full     'Acta Crystallographica, Section E'
_journal_year     2015
_journal_volume     71
_journal_issue      5
_journal_page_first     o313
_journal_page_last     o314
_journal_paper_category     HO
_journal_paper_doi     10.1107/S2056989015007227
_journal_coeditor_code     HB7402
_publ_contact_author_name     'Adriano Bof de Oliveira'
_publ_contact_author_address
;
Departamento de Qu\'imica
Universidade Federal de Sergipe
Av. Marechal Rondon s/n
49100-000 S\~ao Crist\'ov\~ao-SE
Brazil
;
_publ_contact_author_email     'adriano@daad-alumni.de'
_publ_contact_author_fax     '55(79)21056651'
_publ_contact_author_phone     '55(79)21056658'
_publ_section_title
;
Crystal structure of 4-hydroxy-3-methoxybenzaldehyde 4-methylthiosemicarbazone
methanol monosolvate
;
loop_
    _publ_author_name
    _publ_author_footnote
    _publ_author_address
    'Oliveira, Adriano Bof de' .
;
Departamento de Qu\'imica
Universidade Federal de Sergipe
Av. Marechal Rondon s/n
49100-000 S\~ao Crist\'ov\~ao-SE
Brazil
;
    'Beck, Johannes' .
;
Institut f\"ur Anorganische Chemie
Rheinische Friedrich-Wilhelms-Universit\"at Bonn
Gerhard-Domagk-Strasse 1
D-53121 Bonn
Germany
;
    'Landvogt, Christian' .
;
Institut f\"ur Anorganische Chemie
Rheinische Friedrich-Wilhelms-Universit\"at Bonn
Gerhard-Domagk-Strasse 1
D-53121 Bonn
Germany
;
    'Feitosa, B\'arbara Regina Santos' .
;
Departamento de Qu\'imica
Universidade Federal de Sergipe
Av. Marechal Rondon s/n
49100-000 S\~ao Crist\'ov\~ao-SE
Brazil
;
