# Supplementary material for: Crystal structure of 4-hy­droxy-3-meth­oxy­benzaldehyde 4-methyl­thio­semi­carbazone methanol monosolvate
Source: Acta Crystallogr E Crystallogr Commun. 2015 Apr 18;71(Pt 5):o313–4. doi: 10.1107/S2056989015007227 (PMC4420048; doi:10.1107/S2056989015007227)
Supplement: Supplementary file 2 [file e-71-0o313-Isup2.hkl]

# 
# h,k,l, Fc-squared, Fo-squared, sigma(Fo-squared) and status flag 
# 
data_I
_shelx_title ' shelx in P 21/n' 
_shelx_refln_list_code          4 
_shelx_F_calc_maximum      234.62 
_exptl_crystal_F_000       704.00 
_reflns_d_resolution_high  0.7704 
 
loop_ 
 _symmetry_equiv_pos_as_xyz 
 'x, y, z' 
 '-x+1/2, y+1/2, -z+1/2' 
 '-x, -y, -z' 
 'x-1/2, -y-1/2, z-1/2' 
 
_cell_length_a    11.1833 
_cell_length_b     8.4207 
_cell_length_c    17.2521 
_cell_angle_alpha  90.000 
_cell_angle_beta   95.752 
_cell_angle_gamma  90.000 
 
_shelx_F_squared_multiplier     1.000 
 
loop_ 
 _refln_index_h 
 _refln_index_k 
 _refln_index_l 
 _refln_F_squared_calc 
 _refln_F_squared_meas 
 _refln_F_squared_sigma 
 _refln_observed_status 
   2   0   0    12340.54    11077.85    129.83 o 
   4   0   0      106.11      105.98      2.58 o 
   6   0   0      180.27      176.54      4.73 o 
   8   0   0      879.77      888.22     17.36 o 
  10   0   0     2365.33     2495.26    104.09 o 
  12   0   0      166.90      166.48     13.31 o 
  14   0   0      796.66      743.44     43.17 o 
   1   1   0       47.03       62.11      1.08 o 
   2   1   0        9.52       22.79      0.99 o 
   3   1   0       30.18       26.83      0.88 o 
   4   1   0       57.13       44.63      1.23 o 
   5   1   0     2392.06     2432.50     27.85 o 
   6   1   0        4.48        1.80      0.88 o 
   7   1   0      187.41      192.07      3.02 o 
   8   1   0        0.04       -0.76      2.20 o 
   9   1   0     1405.43     1413.43     24.09 o 
  10   1   0      671.28      702.64     15.38 o 
  11   1   0      308.87      337.97      8.67 o 
  12   1   0      181.98      180.49      9.76 o 
  13   1   0       43.10       38.50      7.16 o 
  14   1   0        6.05        6.26      9.32 o 
   0   2   0     4805.85     4601.45     48.50 o 
   1   2   0     1309.98     1312.50     10.82 o 
   2   2   0     5456.30     5053.54     37.15 o 
   3   2   0     1234.11     1205.48      9.52 o 
   4   2   0        3.84        1.13      1.26 o 
   5   2   0       48.97       44.96      1.62 o 
   6   2   0      131.29      135.56      2.55 o 
   7   2   0        6.10        4.08      1.50 o 
   8   2   0      141.40      137.97      3.09 o 
   9   2   0        0.48       -0.59      1.59 o 
  10   2   0       39.22       36.02      4.31 o 
  11   2   0      502.37      537.57     12.80 o 
  12   2   0      611.09      645.16     15.29 o 
  13   2   0       20.47       22.55      7.99 o 
  14   2   0       15.51       15.32      8.39 o 
   1   3   0     1378.65     1363.88     10.28 o 
   2   3   0     1516.97     1447.23     12.17 o 
   3   3   0      194.21      205.23      3.15 o 
   4   3   0      558.75      535.82      5.31 o 
   5   3   0     2317.53     2282.07     18.07 o 
   6   3   0       13.45       15.59      1.69 o 
   7   3   0      570.35      576.06      7.75 o 
   8   3   0      423.60      416.28      5.77 o 
   9   3   0      877.21      904.96     20.84 o 
  10   3   0       14.46       10.85      2.10 o 
  11   3   0      121.94      155.05      7.39 o 
  12   3   0      243.81      242.13     11.84 o 
  13   3   0      108.30      101.34      9.73 o 
   0   4   0     5453.70     6093.36     62.77 o 
   1   4   0      694.18      646.26      6.40 o 
   2   4   0      670.60      774.61      7.18 o 
   3   4   0      291.62      293.33      4.21 o 
   4   4   0      789.29      773.30      8.04 o 
   5   4   0      372.97      359.04      4.63 o 
   6   4   0       29.25       30.90      1.69 o 
   7   4   0      605.43      582.15      9.43 o 
   8   4   0      580.44      566.50      7.91 o 
   9   4   0       33.37       28.31      3.34 o 
  10   4   0      338.76      298.81      8.65 o 
  11   4   0      169.03      172.00      7.14 o 
  12   4   0        4.78        3.38      7.37 o 
  13   4   0        0.95        6.78      7.67 o 
   1   5   0     1381.69     1462.67     12.73 o 
   2   5   0      368.02      382.98      5.59 o 
   3   5   0      128.85      130.65      3.34 o 
   4   5   0     1039.36     1084.57     12.86 o 
   5   5   0     2064.66     2000.18     20.59 o 
   6   5   0     1227.83     1258.46     15.15 o 
   7   5   0       19.23       20.49      2.47 o 
   8   5   0       13.82        8.20      2.88 o 
   9   5   0        0.17       -0.24      4.30 o 
  10   5   0      141.96      148.20      7.38 o 
  11   5   0       73.32       78.19      6.74 o 
  12   5   0      133.84      145.30     11.38 o 
   0   6   0        4.17       -0.05      2.79 o 
   1   6   0        0.05       -1.73      1.86 o 
   2   6   0      209.60      208.40      4.43 o 
   3   6   0        1.14        1.69      2.88 o 
   4   6   0     2032.31     2060.06     21.70 o 
   5   6   0      134.64      136.53      4.24 o 
   6   6   0     1454.95     1515.82     18.67 o 
   7   6   0      389.58      383.46      8.64 o 
   8   6   0      332.07      348.44     10.14 o 
   9   6   0       30.66       32.52      6.70 o 
  10   6   0      252.50      258.69     11.73 o 
  11   6   0      131.02      120.78      8.77 o 
  12   6   0        7.50        7.76      9.68 o 
   1   7   0        1.17        0.22      3.06 o 
   2   7   0     1109.66     1147.88     14.27 o 
   3   7   0      659.64      640.44     10.10 o 
   4   7   0       98.58       94.51      4.31 o 
   5   7   0      183.87      162.85      6.56 o 
   6   7   0      379.17      376.78     10.18 o 
   7   7   0      145.11      148.87      7.77 o 
   8   7   0        0.95        6.78      5.47 o 
   9   7   0       16.91       12.21      5.92 o 
  10   7   0      163.34      168.16     10.84 o 
  11   7   0        7.48        4.64      8.02 o 
   0   8   0      820.20      779.91     18.43 o 
   1   8   0       23.22       27.37      4.94 o 
   2   8   0      101.05      116.29      5.52 o 
   3   8   0        1.53        7.22      4.84 o 
   4   8   0      198.18      206.92      7.06 o 
   5   8   0      147.84      145.74      6.58 o 
   6   8   0        4.43       -3.37      5.69 o 
   7   8   0      521.46      569.98     16.32 o 
   8   8   0       66.75       77.43      7.65 o 
   9   8   0       94.83       95.88     10.01 o 
   1   9   0      304.79      285.40      9.27 o 
   2   9   0       85.29       84.86      6.25 o 
   3   9   0       51.40       42.50      5.87 o 
   4   9   0       34.84       32.03      5.62 o 
   5   9   0       13.91       12.64      5.80 o 
   6   9   0       95.79      102.32      8.94 o 
   7   9   0        0.88       -5.66      8.27 o 
   8   9   0       27.73       45.78      9.40 o 
   0  10   0        3.48       10.75      9.75 o 
   1  10   0      206.52      190.84      9.89 o 
   2  10   0       13.33       16.55      7.24 o 
   3  10   0       21.50       22.16      6.19 o 
   4  10   0       15.87       16.25      6.99 o 
   5  10   0       53.54       70.38      8.92 o 
 -13   0   1      182.26      189.57     15.17 o 
 -11   0   1      393.84      408.09     14.65 o 
  -9   0   1     1022.01     1025.52     26.30 o 
  -7   0   1      551.63      550.26     10.72 o 
  -5   0   1     4707.46     4435.97     56.93 o 
  -3   0   1     1437.98     1389.00     12.73 o 
   3   0   1     2618.71     2542.44     24.07 o 
   5   0   1       51.10       87.42      2.64 o 
   7   0   1     3128.42     3176.78     55.37 o 
   9   0   1      126.18      115.87      5.39 o 
  11   0   1      176.12      171.88      9.33 o 
  13   0   1      466.93      452.27     23.69 o 
 -14   1   1       55.10       49.64     10.07 o 
 -13   1   1       32.08       26.09      6.62 o 
 -12   1   1       15.79       14.78      5.09 o 
 -11   1   1      331.82      334.38      8.82 o 
 -10   1   1      215.79      220.63      6.96 o 
  -9   1   1      503.45      497.67     10.28 o 
  -8   1   1      178.35      177.51      4.88 o 
  -7   1   1      491.98      447.86      6.23 o 
  -6   1   1      299.77      280.40      3.55 o 
  -5   1   1      120.07      122.64      1.82 o 
  -4   1   1       23.52       24.24      1.00 o 
  -3   1   1     1314.99     1283.53      9.08 o 
  -2   1   1     6389.33     5763.50     41.33 o 
  -1   1   1     1049.50      991.46      7.67 o 
   1   1   1     3924.17     3586.58     26.47 o 
   2   1   1     1473.09     1314.22      9.46 o 
   3   1   1      936.81      868.63      6.51 o 
   4   1   1      421.48      434.04      3.84 o 
   5   1   1     5144.50     5282.81     58.80 o 
   6   1   1       22.04       29.12      1.25 o 
   7   1   1     1578.43     1609.27     13.03 o 
   8   1   1        1.09       -0.67      1.71 o 
   9   1   1      114.40      105.62      4.25 o 
  10   1   1        1.00        1.65      3.09 o 
  11   1   1       80.24       78.37      5.13 o 
  12   1   1       49.04       41.82      5.15 o 
  13   1   1        8.39       14.64      6.99 o 
  14   1   1        7.02       -0.63      8.01 o 
 -14   2   1       78.26       69.49     11.30 o 
 -13   2   1       30.11       42.74      8.55 o 
 -12   2   1       15.86       17.20      5.19 o 
 -11   2   1     1020.83     1044.02     18.13 o 
 -10   2   1        0.45        2.76      4.00 o 
  -9   2   1      563.62      538.74     10.34 o 
  -8   2   1      268.33      270.74      4.99 o 
  -7   2   1       23.96       31.62      1.54 o 
  -6   2   1        0.09        3.40      1.23 o 
  -5   2   1      218.25      217.42      3.07 o 
  -4   2   1     1216.35     1227.61      9.59 o 
  -3   2   1     3356.77     3220.19     22.86 o 
  -2   2   1     1226.13     1108.82      9.23 o 
  -1   2   1     6655.05     6204.94     42.15 o 
   0   2   1     2418.61     2353.91     16.84 o 
   1   2   1     1724.19     1592.65     12.18 o 
   2   2   1       56.15       60.41      1.34 o 
   3   2   1      481.94      487.93      4.31 o 
   4   2   1     3628.22     3613.70     25.13 o 
   5   2   1      106.82      107.18      2.01 o 
   6   2   1      458.60      458.67      4.76 o 
   7   2   1       87.57       69.58      3.65 o 
   8   2   1      117.98      110.25      3.19 o 
   9   2   1      785.20      743.86      9.62 o 
  10   2   1       23.72       25.30      5.18 o 
  11   2   1       41.24       39.43      5.67 o 
  12   2   1      164.07      158.80      7.64 o 
  13   2   1       46.81       39.86      8.72 o 
  14   2   1      189.40      191.61     12.45 o 
 -13   3   1      196.79      197.36     12.06 o 
 -12   3   1      370.33      329.29     11.50 o 
 -11   3   1      750.70      742.23     16.07 o 
 -10   3   1     1925.00     1989.67     30.20 o 
  -9   3   1        1.79        1.29      1.75 o 
  -8   3   1      330.96      338.85      8.24 o 
  -7   3   1       13.19       13.65      1.80 o 
  -6   3   1     1338.23     1342.81     13.00 o 
  -5   3   1     2864.43     3024.45     23.08 o 
  -4   3   1     1176.90     1068.59      8.93 o 
  -3   3   1      998.18      980.71      8.88 o 
  -2   3   1     2450.14     2462.81     19.45 o 
  -1   3   1        6.70        8.75      1.12 o 
   0   3   1     2327.82     2155.96     16.14 o 
   1   3   1        4.55        6.31      1.35 o 
   2   3   1        0.07       -0.07      1.28 o 
   3   3   1     1055.62     1110.35      9.46 o 
   4   3   1     3235.21     3135.96     24.36 o 
   5   3   1     1800.37     1882.39     15.39 o 
   6   3   1       10.85       16.95      1.95 o 
   7   3   1       14.46       15.54      1.87 o 
   8   3   1      957.80      961.88     12.73 o 
   9   3   1      101.85      105.67      2.96 o 
  10   3   1       37.70       48.82      3.49 o 
  11   3   1      119.83      115.89      7.12 o 
  12   3   1      198.39      190.52     10.94 o 
  13   3   1        0.01       11.64      7.39 o 
 -13   4   1        2.79       -0.36      7.90 o 
 -12   4   1      733.16      823.57     24.11 o 
 -11   4   1      239.54      244.43      7.91 o 
 -10   4   1       28.32       19.42      3.89 o 
  -9   4   1       30.86       32.56      3.74 o 
  -8   4   1      789.95      779.72      9.63 o 
  -7   4   1      493.63      492.33      6.41 o 
  -6   4   1      135.52      144.90      2.95 o 
  -5   4   1      706.30      708.45      7.28 o 
  -4   4   1       56.25       72.61      2.48 o 
  -3   4   1      298.57      319.39      4.23 o 
  -2   4   1      161.70      221.64      3.24 o 
  -1   4   1      519.55      497.81      5.10 o 
   0   4   1      398.22      419.97      4.62 o 
   1   4   1      931.10      984.12      9.06 o 
   2   4   1      281.00      242.56      3.73 o 
   3   4   1      101.62      118.85      2.86 o 
   4   4   1     2223.96     2212.95     18.62 o 
   5   4   1       41.34       27.28      1.78 o 
   6   4   1     1418.20     1309.37     12.70 o 
   7   4   1       86.73       79.38      2.81 o 
   8   4   1      417.06      399.40      7.12 o 
   9   4   1        7.63        6.43      3.15 o 
  10   4   1      568.62      637.81     14.85 o 
  11   4   1        6.30        0.61      5.12 o 
  12   4   1       32.40       22.42      9.28 o 
  13   4   1       57.19       55.42      9.43 o 
 -12   5   1        7.83       11.04      8.04 o 
 -11   5   1       58.31       55.03      5.83 o 
 -10   5   1       51.40       55.53      5.60 o 
  -9   5   1        2.98       -0.13      4.18 o 
  -8   5   1       14.99       15.55      3.41 o 
  -7   5   1       10.01        6.38      3.13 o 
  -6   5   1      388.47      391.27      7.15 o 
  -5   5   1       84.35       75.73      3.01 o 
  -4   5   1      988.45     1024.30     11.50 o 
  -3   5   1     1789.45     1758.22     16.05 o 
  -2   5   1       46.91       69.38      2.62 o 
  -1   5   1      367.75      344.91      4.52 o 
   0   5   1       27.15       44.92      2.14 o 
   1   5   1     3566.68     3586.56     28.67 o 
   2   5   1       12.76        7.54      2.03 o 
   3   5   1        9.71        6.13      2.02 o 
   4   5   1        0.46       -2.23      2.23 o 
   5   5   1      693.35      728.21     11.32 o 
   6   5   1       22.52       19.70      2.60 o 
   7   5   1        3.87        3.76      2.40 o 
   8   5   1        4.02        3.56      3.43 o 
   9   5   1      167.19      175.83      7.65 o 
  10   5   1       79.81       69.67      7.29 o 
  11   5   1      905.11      934.12     22.85 o 
  12   5   1       41.92       36.72      9.44 o 
 -12   6   1      101.48      105.90     14.38 o 
 -11   6   1       72.15       86.21      7.68 o 
 -10   6   1       46.56       45.72      6.11 o 
  -9   6   1      147.14      166.77      9.37 o 
  -8   6   1        1.01        0.81      4.12 o 
  -7   6   1       16.80       14.32      3.89 o 
  -6   6   1      206.02      225.27      5.30 o 
  -5   6   1        0.46       -2.16      2.58 o 
  -4   6   1      117.15      115.68      3.75 o 
  -3   6   1       95.03       91.34      3.71 o 
  -2   6   1        4.26        4.56      2.23 o 
  -1   6   1      461.27      423.31      6.30 o 
   0   6   1        3.88        5.31      2.17 o 
   1   6   1        2.46        3.50      2.23 o 
   2   6   1      588.19      589.16      7.97 o 
   3   6   1      151.22      154.73      4.18 o 
   4   6   1     2184.34     2209.72     23.43 o 
   5   6   1      168.70      164.17      4.79 o 
   6   6   1      106.76       95.21      3.55 o 
   7   6   1       87.31       85.86      4.78 o 
   8   6   1        4.76        8.92      5.00 o 
   9   6   1      481.25      545.01     14.16 o 
  10   6   1        0.57       -1.79      6.95 o 
  11   6   1       63.37       64.11      7.74 o 
 -11   7   1        4.60        3.55      8.22 o 
 -10   7   1       44.16       46.61      8.02 o 
  -9   7   1       73.00       81.38      7.69 o 
  -8   7   1       32.68       42.07      6.67 o 
  -7   7   1       19.69       20.46      4.84 o 
  -6   7   1      163.33      172.14      6.20 o 
  -5   7   1     1690.74     1744.49     31.65 o 
  -4   7   1       70.85       59.51      4.30 o 
  -3   7   1     1712.30     1671.42     20.61 o 
  -2   7   1      133.17      122.42      4.48 o 
  -1   7   1        1.29        0.72      2.50 o 
   0   7   1       35.52       45.35      3.38 o 
   1   7   1      325.58      337.15      6.66 o 
   2   7   1       40.31       39.29      5.05 o 
   3   7   1       13.61       16.60      3.53 o 
   4   7   1       72.47       79.24      4.51 o 
   5   7   1      974.54     1004.88     16.95 o 
   6   7   1        0.27       -2.41      4.53 o 
   7   7   1        6.48        1.31      5.17 o 
   8   7   1       15.24       11.87      6.02 o 
   9   7   1      388.60      420.52     14.88 o 
  10   7   1        0.54        0.33      7.82 o 
  11   7   1      308.32      355.38     14.01 o 
  -9   8   1       77.56       88.20     10.09 o 
  -8   8   1      107.50      103.27      8.72 o 
  -7   8   1      201.84      202.15     10.78 o 
  -6   8   1       87.77      103.88      7.42 o 
  -5   8   1      259.37      289.55      8.76 o 
  -4   8   1        0.08        1.05      4.22 o 
  -3   8   1      133.49      150.07      6.27 o 
  -2   8   1       48.98       34.52      4.52 o 
  -1   8   1      290.07      304.57      7.79 o 
   0   8   1      613.05      604.11     11.39 o 
   1   8   1       67.91       79.06      4.91 o 
   2   8   1      812.81      836.87     14.67 o 
   3   8   1      234.70      211.82      7.00 o 
   4   8   1      392.19      393.59      9.43 o 
   5   8   1        6.23       -4.42      4.71 o 
   6   8   1      522.19      545.44     12.87 o 
   7   8   1       66.80       81.33      7.98 o 
   8   8   1        5.31        9.17      7.20 o 
   9   8   1       66.59       78.90      9.60 o 
  -8   9   1       49.74       42.92      9.79 o 
  -7   9   1        4.85        4.56      8.06 o 
  -6   9   1       65.27       61.38      8.06 o 
  -5   9   1       63.63       75.46      6.71 o 
  -4   9   1       38.04       40.26      5.25 o 
  -3   9   1       87.43       86.33      6.22 o 
  -2   9   1      248.42      250.03      8.54 o 
  -1   9   1       13.53       14.41      5.28 o 
   0   9   1       85.04      114.81      6.06 o 
   1   9   1      118.69      104.45      6.78 o 
   2   9   1       93.88       96.24      6.45 o 
   3   9   1       13.44        8.44      4.95 o 
   4   9   1       69.87       75.31      6.24 o 
   5   9   1        0.40        4.80      6.42 o 
   6   9   1       26.13       24.74      6.68 o 
   7   9   1        1.32       -4.01      8.53 o 
   8   9   1        3.26       10.58      9.31 o 
  -5  10   1       99.68       96.25      8.25 o 
  -4  10   1      116.53      116.24      8.25 o 
  -3  10   1       99.00       96.18      7.17 o 
  -2  10   1       24.62       25.41      6.48 o 
  -1  10   1       16.22        8.34      7.14 o 
   0  10   1      201.36      185.63      9.40 o 
   1  10   1       16.52       17.68      6.77 o 
   2  10   1      287.16      284.75     10.23 o 
   3  10   1       15.59       19.61      5.61 o 
   4  10   1       31.24       36.08      7.40 o 
   5  10   1      268.38      258.77     11.71 o 
 -14   0   2        0.89       13.00     13.32 o 
 -12   0   2       80.36       72.50     11.98 o 
 -10   0   2      253.13      281.43      9.98 o 
  -8   0   2      155.74      178.75      6.35 o 
  -6   0   2     4473.03     4402.09     70.66 o 
  -4   0   2      875.97      761.79      8.34 o 
  -2   0   2     9658.53     8904.44     91.04 o 
   2   0   2      227.67      271.43      3.91 o 
   4   0   2     1172.60     1188.73     12.60 o 
   6   0   2      442.95      486.00      6.41 o 
   8   0   2      522.67      527.98      7.02 o 
  10   0   2        2.87        0.60      4.50 o 
  12   0   2     1693.55     1776.23     48.14 o 
  14   0   2       39.64       19.46     14.78 o 
 -14   1   2      162.30      139.07     14.32 o 
 -13   1   2       83.01       88.57      8.82 o 
 -12   1   2      100.38      105.88      6.77 o 
 -11   1   2      543.15      591.09     12.44 o 
 -10   1   2      219.65      233.25      6.10 o 
  -9   1   2        0.15       -2.66      2.70 o 
  -8   1   2       44.90       43.40      2.57 o 
  -7   1   2      982.69     1066.36     15.55 o 
  -6   1   2     1724.65     1770.32     16.61 o 
  -5   1   2       15.91       22.41      1.50 o 
  -4   1   2      442.06      416.38      6.78 o 
  -3   1   2       72.47       76.36      1.37 o 
  -2   1   2        0.07        5.74      0.76 o 
  -1   1   2      533.16      525.90      4.54 o 
   0   1   2      220.42      229.66      2.54 o 
   1   1   2     1370.93     1292.07     10.24 o 
   2   1   2      451.40      437.06      4.14 o 
   3   1   2     5340.64     5041.03     34.56 o 
   4   1   2      181.68      154.64      2.10 o 
   5   1   2     2190.71     2423.03     17.34 o 
   6   1   2     1337.93     1351.99     14.00 o 
   7   1   2      185.86      175.04      2.60 o 
   8   1   2       46.70       46.87      1.51 o 
   9   1   2       38.79       31.81      3.64 o 
  10   1   2       24.11       21.88      3.89 o 
  11   1   2       24.24       27.84      4.82 o 
  12   1   2       12.89       10.61      5.33 o 
  13   1   2       30.07       16.22      6.65 o 
  14   1   2       43.09       29.44      9.96 o 
 -14   2   2      162.18      157.27     14.58 o 
 -13   2   2      141.66      137.41      9.42 o 
 -12   2   2      194.40      181.54      8.95 o 
 -11   2   2      132.53      153.28      6.77 o 
 -10   2   2        5.96        3.41      3.63 o 
  -9   2   2      290.28      277.96      4.51 o 
  -8   2   2       83.38       91.76      2.76 o 
  -7   2   2       84.16       85.71      2.12 o 
  -6   2   2      554.99      562.93      6.39 o 
  -5   2   2       36.26       40.66      1.64 o 
  -4   2   2      306.84      290.02      3.55 o 
  -3   2   2     1782.51     1739.70     13.02 o 
  -2   2   2     2769.84     2745.33     19.59 o 
  -1   2   2      346.97      321.20      3.13 o 
   0   2   2     8859.80     8202.56     56.36 o 
   1   2   2     1155.84     1155.61      9.09 o 
   2   2   2      273.25      267.32      2.85 o 
   3   2   2     2630.81     2604.00     19.12 o 
   4   2   2      897.37      859.11      7.10 o 
   5   2   2      808.01     1059.41      8.54 o 
   6   2   2      185.68      165.86      2.66 o 
   7   2   2       11.85       24.09      1.51 o 
   8   2   2       10.97       14.18      1.59 o 
   9   2   2      374.63      381.44      5.33 o 
  10   2   2      525.26      523.21     13.89 o 
  11   2   2       78.17       78.07      5.84 o 
  12   2   2       25.91       41.17      6.83 o 
  13   2   2       59.01       45.28     11.71 o 
  14   2   2        0.08       17.68     10.55 o 
 -13   3   2       11.61       14.01      7.75 o 
 -12   3   2        1.41        2.81      5.37 o 
 -11   3   2       56.87       68.63      6.71 o 
 -10   3   2      228.77      216.55      7.43 o 
  -9   3   2      733.19      750.34     10.29 o 
  -8   3   2        0.36       -1.62      1.62 o 
  -7   3   2       22.66       37.66      1.98 o 
  -6   3   2      168.22      187.17      3.11 o 
  -5   3   2        8.69        4.79      1.38 o 
  -4   3   2       93.99      104.95      2.09 o 
  -3   3   2     1753.48     1826.96     14.38 o 
  -2   3   2      110.25       89.15      1.84 o 
  -1   3   2     1950.65     1826.17     14.18 o 
   0   3   2     5159.57     4981.02     36.02 o 
   1   3   2     1835.65     1870.65     14.30 o 
   2   3   2     1566.28     1491.21     11.99 o 
   3   3   2     3891.79     3899.21     29.36 o 
   4   3   2      879.64      990.80      8.70 o 
   5   3   2     3548.22     3689.25     26.58 o 
   6   3   2       25.25       24.61      1.55 o 
   7   3   2      195.18      175.71      3.31 o 
   8   3   2        4.67        5.08      1.91 o 
   9   3   2       16.03       11.46      2.35 o 
  10   3   2        9.93        2.02      3.05 o 
  11   3   2      100.25      105.83      6.48 o 
  12   3   2        3.15        0.25      6.61 o 
  13   3   2      516.69      523.76     20.25 o 
 -13   4   2      145.26      145.45     10.67 o 
 -12   4   2        0.84       -1.39      7.53 o 
 -11   4   2      416.48      458.64     12.05 o 
 -10   4   2        0.68       -2.30      4.11 o 
  -9   4   2        2.15       -0.64      3.00 o 
  -8   4   2        0.81        0.94      2.10 o 
  -7   4   2      148.38      176.48      3.73 o 
  -6   4   2      288.82      292.18      4.18 o 
  -5   4   2      831.64      825.52      8.76 o 
  -4   4   2      664.69      699.70      7.95 o 
  -3   4   2      261.90      250.02      4.02 o 
  -2   4   2      134.56      122.07      2.33 o 
  -1   4   2        5.41        9.02      1.54 o 
   0   4   2        2.39        6.43      1.60 o 
   1   4   2     2546.60     2411.78     18.27 o 
   2   4   2      142.04      181.28      2.90 o 
   3   4   2      135.64      153.60      2.81 o 
   4   4   2        5.18       -0.34      1.51 o 
   5   4   2      125.15      120.92      2.86 o 
   6   4   2       34.46       33.23      1.98 o 
   7   4   2       15.25       23.08      2.14 o 
   8   4   2      898.39      884.54     12.36 o 
   9   4   2        0.15        0.62      3.71 o 
  10   4   2       84.48       78.92      5.80 o 
  11   4   2        0.35        0.74      4.74 o 
  12   4   2       35.76       27.88      8.91 o 
  13   4   2      450.72      442.86     19.28 o 
 -12   5   2       94.19      110.89     11.17 o 
 -11   5   2        0.42       -3.37      4.53 o 
 -10   5   2      203.28      196.44      7.34 o 
  -9   5   2      410.78      447.56     10.91 o 
  -8   5   2      390.54      388.10      8.66 o 
  -7   5   2      104.09      106.34      4.06 o 
  -6   5   2      116.61      121.01      4.33 o 
  -5   5   2      716.92      694.97      9.00 o 
  -4   5   2      481.05      463.96      6.60 o 
  -3   5   2      324.15      320.21      4.86 o 
  -2   5   2      267.66      272.52      4.16 o 
  -1   5   2      221.93      223.78      3.70 o 
   0   5   2      228.73      231.89      3.68 o 
   1   5   2        5.06       13.78      1.90 o 
   2   5   2      773.60      701.03      7.53 o 
   3   5   2      169.48      148.15      3.74 o 
   4   5   2      613.17      624.93      9.14 o 
   5   5   2     1093.49     1131.14     13.24 o 
   6   5   2      244.04      249.13      5.23 o 
   7   5   2        4.90       10.16      1.94 o 
   8   5   2       28.83       30.87      3.82 o 
   9   5   2       59.44       51.78      5.57 o 
  10   5   2      194.62      220.30      9.60 o 
  11   5   2       51.15       53.83      6.62 o 
  12   5   2      108.49       98.28     10.84 o 
 -12   6   2       13.19       11.86     10.27 o 
 -11   6   2      157.38      179.78      8.83 o 
 -10   6   2      462.79      512.93     13.55 o 
  -9   6   2       20.72       20.39      5.16 o 
  -8   6   2       37.90       40.29      5.61 o 
  -7   6   2       66.45       69.21      4.85 o 
  -6   6   2       17.01       20.50      2.91 o 
  -5   6   2      520.88      490.15      7.86 o 
  -4   6   2       19.37       20.56      2.74 o 
  -3   6   2       18.62       15.20      2.87 o 
  -2   6   2       15.27       20.10      2.43 o 
  -1   6   2      149.65      148.64      3.35 o 
   0   6   2      626.43      572.56      7.23 o 
   1   6   2       78.62       79.26      2.93 o 
   2   6   2      738.73      744.34      9.11 o 
   3   6   2      436.92      441.60      6.87 o 
   4   6   2     1398.88     1414.57     16.42 o 
   5   6   2     1018.51     1069.51     15.94 o 
   6   6   2      254.46      261.20      5.70 o 
   7   6   2      233.10      247.33      6.89 o 
   8   6   2      236.29      241.20      9.41 o 
   9   6   2        6.06        2.70      5.73 o 
  10   6   2        4.93        2.53      6.04 o 
  11   6   2       53.85       52.63      6.82 o 
 -11   7   2      114.80      138.09     10.61 o 
 -10   7   2        2.64       -7.18      7.18 o 
  -9   7   2       15.76       11.30      6.42 o 
  -8   7   2      294.72      316.19     11.17 o 
  -7   7   2      772.51      833.81     15.40 o 
  -6   7   2      170.47      185.24      6.80 o 
  -5   7   2       56.40       74.49      4.37 o 
  -4   7   2      216.67      200.02      5.76 o 
  -3   7   2       19.43       11.65      3.24 o 
  -2   7   2      278.45      272.66      5.74 o 
  -1   7   2       38.29       52.84      2.99 o 
   0   7   2      151.81      174.46      4.80 o 
   1   7   2       77.60       82.94      4.38 o 
   2   7   2       72.02       66.29      3.40 o 
   3   7   2       93.50      106.42      4.70 o 
   4   7   2      497.45      514.56     10.02 o 
   5   7   2      753.76      762.65     12.46 o 
   6   7   2        6.82       -0.73      3.73 o 
   7   7   2       51.20       58.75      6.90 o 
   8   7   2       99.18       98.52      7.37 o 
   9   7   2      362.80      437.50     15.51 o 
  10   7   2       16.79       22.16      7.38 o 
  -9   8   2       31.17       19.85      7.12 o 
  -8   8   2      107.99      111.11      8.86 o 
  -7   8   2      947.76      964.31     21.78 o 
  -6   8   2       13.08        6.06      5.48 o 
  -5   8   2      262.19      242.04      8.93 o 
  -4   8   2      224.99      242.75      7.50 o 
  -3   8   2       18.45       19.01      4.80 o 
  -2   8   2      535.35      529.93     10.03 o 
  -1   8   2       38.95       30.63      4.41 o 
   0   8   2       71.72       64.11      4.70 o 
   1   8   2      493.84      509.10      9.28 o 
   2   8   2        0.08       -0.09      3.23 o 
   3   8   2      732.59      744.51     13.32 o 
   4   8   2        1.35        2.18      4.55 o 
   5   8   2      158.56      174.34      6.97 o 
   6   8   2      180.02      194.99      8.20 o 
   7   8   2      288.97      306.39     12.85 o 
   8   8   2      179.70      194.28     12.56 o 
   9   8   2       91.97      126.39     10.51 o 
  -8   9   2      186.70      180.18     11.50 o 
  -7   9   2       39.02       36.27      8.43 o 
  -6   9   2      107.99       96.19      9.17 o 
  -5   9   2        0.09       -5.95      5.95 o 
  -4   9   2       57.34       49.01      5.71 o 
  -3   9   2       79.56       83.84      6.36 o 
  -2   9   2      313.82      298.33      8.91 o 
  -1   9   2      118.27      113.65      7.34 o 
   0   9   2      269.45      238.66      7.83 o 
   1   9   2       30.52       29.06      5.13 o 
   2   9   2       30.62       24.64      5.14 o 
   3   9   2       58.48       58.91      5.96 o 
   4   9   2       52.46       40.08      5.55 o 
   5   9   2       92.09       92.92      7.63 o 
   6   9   2        3.51        4.02      7.19 o 
   7   9   2      156.92      160.73     12.73 o 
  -5  10   2       36.91       32.35      6.98 o 
  -4  10   2        0.46       -0.66      6.68 o 
  -3  10   2      107.28       97.77      7.91 o 
  -2  10   2       34.63       37.84      7.20 o 
  -1  10   2        5.55        9.33      6.10 o 
   0  10   2      161.60      140.13      9.01 o 
   1  10   2      125.71      111.31      8.32 o 
   2  10   2       42.81       38.32      6.53 o 
   3  10   2        1.33       -1.22      5.60 o 
   4  10   2        0.10        2.31      8.12 o 
   5  10   2      160.60      147.23     11.22 o 
 -13   0   3       88.96       98.29     13.78 o 
 -11   0   3     1127.50     1168.14     34.77 o 
  -9   0   3      324.63      364.92     10.57 o 
  -7   0   3     5806.17     6120.24     95.09 o 
  -5   0   3      792.63      792.36      9.59 o 
  -3   0   3     3585.05     3323.20     31.34 o 
  -1   0   3    10636.14     9830.91     85.64 o 
   1   0   3       79.64       81.77      1.91 o 
   3   0   3     5965.92     5665.26     54.94 o 
   5   0   3     1279.40     1168.21     12.32 o 
   7   0   3      787.17      657.09      8.73 o 
   9   0   3     3304.55     3285.88     44.35 o 
  11   0   3        1.78        1.84      4.69 o 
  13   0   3       42.88       36.07      9.97 o 
 -14   1   3       14.20       16.13      8.58 o 
 -13   1   3      130.80      118.66      9.58 o 
 -12   1   3        4.78        1.62      5.35 o 
 -11   1   3       61.86       61.35      5.00 o 
 -10   1   3      580.72      613.39     10.13 o 
  -9   1   3      522.42      498.13     11.59 o 
  -8   1   3      102.77      101.74      3.32 o 
  -7   1   3       12.88       19.88      1.86 o 
  -6   1   3     1136.13     1155.42     11.41 o 
  -5   1   3      823.47      794.92      7.07 o 
  -4   1   3        0.28        1.54      0.96 o 
  -3   1   3     1811.60     1784.83     12.60 o 
  -2   1   3    15337.73    14429.11     90.38 o 
  -1   1   3     3858.30     3610.77     24.25 o 
   0   1   3     5710.06     5252.92     37.05 o 
   1   1   3     1816.91     1774.10     13.00 o 
   2   1   3      225.64      215.64      2.74 o 
   3   1   3     3430.10     3335.40     24.88 o 
   4   1   3     1444.55     1473.72     11.27 o 
   5   1   3      953.17      916.59      7.48 o 
   6   1   3       69.94       68.78      1.70 o 
   7   1   3      819.54      808.11      7.34 o 
   8   1   3      872.18      865.87      8.29 o 
   9   1   3     2641.27     2587.86     21.38 o 
  10   1   3      416.79      400.75      8.66 o 
  11   1   3       76.52       72.61      5.70 o 
  12   1   3      151.91      157.81      8.38 o 
  13   1   3       60.28       59.63      9.67 o 
  14   1   3        2.55        2.15     10.89 o 
 -14   2   3        2.03       -5.37     10.40 o 
 -13   2   3      162.56      173.34     14.49 o 
 -12   2   3      188.74      197.55      8.04 o 
 -11   2   3        5.99        7.61      4.16 o 
 -10   2   3       48.32       48.74      4.64 o 
  -9   2   3      103.25       98.68      3.49 o 
  -8   2   3      471.43      459.18      5.32 o 
  -7   2   3      262.13      237.08      3.35 o 
  -6   2   3     2046.21     2145.84     16.36 o 
  -5   2   3      386.48      369.06      4.08 o 
  -4   2   3      819.05      794.24      6.93 o 
  -3   2   3        3.71        6.35      1.18 o 
  -2   2   3        0.30        0.88      0.82 o 
  -1   2   3     4667.62     4347.82     31.22 o 
   0   2   3      357.29      368.13      3.65 o 
   1   2   3       64.96       61.90      1.68 o 
   2   2   3       84.80       71.93      1.87 o 
   3   2   3      602.67      642.82      6.02 o 
   4   2   3     2656.82     2744.33     19.73 o 
   5   2   3      161.30      157.73      2.78 o 
   6   2   3      285.19      284.33      3.76 o 
   7   2   3     1367.25     1341.41     11.44 o 
   8   2   3      408.51      429.29      6.77 o 
   9   2   3      457.45      430.35      9.92 o 
  10   2   3     1615.06     1722.30     21.15 o 
  11   2   3       12.01       10.76      4.88 o 
  12   2   3       18.07       17.98      6.37 o 
  13   2   3       32.24       27.84      7.42 o 
 -13   3   3       25.65       19.98      8.27 o 
 -12   3   3      389.05      417.09     13.01 o 
 -11   3   3        3.09        0.26      4.61 o 
 -10   3   3       12.38       13.30      2.44 o 
  -9   3   3      329.21      313.24      9.41 o 
  -8   3   3      270.34      259.07      4.96 o 
  -7   3   3      783.71      807.35      8.53 o 
  -6   3   3     3674.03     3642.00     26.35 o 
  -5   3   3       69.87       66.18      2.09 o 
  -4   3   3      131.11      135.64      2.48 o 
  -3   3   3      259.28      245.27      3.16 o 
  -2   3   3     1166.22     1102.77      9.10 o 
  -1   3   3     1366.61     1374.39     10.89 o 
   0   3   3       77.83       73.02      2.04 o 
   1   3   3     3152.65     3022.35     22.54 o 
   2   3   3      735.40      729.46      6.81 o 
   3   3   3     2436.13     2568.80     19.66 o 
   4   3   3     1369.58     1436.97     12.75 o 
   5   3   3      140.63      158.40      2.69 o 
   6   3   3      235.31      232.98      4.24 o 
   7   3   3      108.35       98.48      2.64 o 
   8   3   3        7.75        5.35      1.89 o 
   9   3   3     2461.59     2357.94     41.55 o 
  10   3   3      774.10      742.33     13.82 o 
  11   3   3        4.00        8.55      4.68 o 
  12   3   3      293.37      299.86     14.06 o 
  13   3   3       16.03       15.37      7.72 o 
 -13   4   3      176.56      170.95     11.25 o 
 -12   4   3       78.10       56.64      9.41 o 
 -11   4   3      325.61      344.66      9.07 o 
 -10   4   3        1.90        0.71      3.32 o 
  -9   4   3      106.23      110.21      4.66 o 
  -8   4   3       70.92       65.69      2.69 o 
  -7   4   3      125.64      125.02      2.93 o 
  -6   4   3       12.84       11.84      1.91 o 
  -5   4   3       76.69       79.78      1.97 o 
  -4   4   3      458.14      419.55      5.05 o 
  -3   4   3      360.63      331.47      4.10 o 
  -2   4   3      103.79       98.12      2.46 o 
  -1   4   3       92.68      120.76      2.52 o 
   0   4   3     2526.20     2565.82     19.50 o 
   1   4   3       51.37       51.25      1.92 o 
   2   4   3      113.69      101.18      2.51 o 
   3   4   3      402.58      428.69      5.18 o 
   4   4   3     1937.28     1957.10     16.99 o 
   5   4   3        6.15        2.22      1.29 o 
   6   4   3       57.60       60.01      2.16 o 
   7   4   3      471.00      480.17      7.57 o 
   8   4   3      431.03      395.65      7.33 o 
   9   4   3       33.91       15.03      5.34 o 
  10   4   3      159.27      154.31      9.16 o 
  11   4   3      175.87      168.18      7.74 o 
  12   4   3        1.07       -5.59      9.53 o 
  13   4   3       47.38       29.45     12.06 o 
 -12   5   3      239.37      249.03     13.29 o 
 -11   5   3        3.22        3.04      4.90 o 
 -10   5   3      132.71      142.80      6.31 o 
  -9   5   3      358.09      370.66      9.04 o 
  -8   5   3      163.64      155.05      5.11 o 
  -7   5   3     1334.79     1363.42     16.16 o 
  -6   5   3     3714.78     3787.74     36.36 o 
  -5   5   3       89.67       92.86      3.17 o 
  -4   5   3      801.31      793.67     10.57 o 
  -3   5   3       84.05       68.99      2.39 o 
  -2   5   3      987.75     1042.53     10.71 o 
  -1   5   3      523.60      482.05      5.48 o 
   0   5   3      944.46     1043.45      9.83 o 
   1   5   3      196.15      208.07      3.43 o 
   2   5   3      249.33      277.04      4.06 o 
   3   5   3      210.26      202.49      3.60 o 
   4   5   3      777.75      757.97      9.85 o 
   5   5   3     1271.61     1267.92     15.00 o 
   6   5   3      524.93      483.94      7.75 o 
   7   5   3      370.86      348.18      6.98 o 
   8   5   3      861.65      826.69     16.00 o 
   9   5   3      121.90      135.19      7.47 o 
  10   5   3        5.87        4.39      5.62 o 
  11   5   3       37.28       39.59      6.39 o 
  12   5   3      118.21      146.64     12.97 o 
 -12   6   3        5.88       -3.73      9.36 o 
 -11   6   3      288.70      321.89     11.76 o 
 -10   6   3      106.52      107.67      6.95 o 
  -9   6   3       81.58       81.53      5.54 o 
  -8   6   3        7.87        5.57      4.81 o 
  -7   6   3      576.74      577.71     10.28 o 
  -6   6   3      704.04      711.91      9.89 o 
  -5   6   3      982.78      982.06     14.30 o 
  -4   6   3        0.63        2.08      2.80 o 
  -3   6   3     1168.29     1162.72     17.37 o 
  -2   6   3       33.27       37.78      2.41 o 
  -1   6   3      160.06      125.26      3.48 o 
   0   6   3        5.83        4.61      2.50 o 
   1   6   3     1123.12     1112.16     11.87 o 
   2   6   3      247.92      256.58      4.46 o 
   3   6   3     3183.29     3160.64     38.72 o 
   4   6   3      587.63      593.48     12.14 o 
   5   6   3      626.83      645.20     13.43 o 
   6   6   3        7.95       13.14      2.74 o 
   7   6   3      123.91      130.81      6.39 o 
   8   6   3        0.05        3.48      5.97 o 
   9   6   3        4.19        8.02      6.45 o 
  10   6   3      146.54      138.10     10.25 o 
  11   6   3      142.07      166.08     11.72 o 
 -11   7   3      159.50      173.81     10.15 o 
 -10   7   3       34.94       27.10      7.32 o 
  -9   7   3       77.59       74.84      7.77 o 
  -8   7   3        6.38        8.44      5.46 o 
  -7   7   3        6.15        5.22      4.29 o 
  -6   7   3      303.37      311.20      7.93 o 
  -5   7   3      695.07      689.06     11.48 o 
  -4   7   3      311.99      339.19      7.65 o 
  -3   7   3       23.78       15.54      3.37 o 
  -2   7   3      349.92      338.67      6.67 o 
  -1   7   3       27.86       33.10      2.81 o 
   0   7   3      115.93      101.77      3.87 o 
   1   7   3       46.29       41.82      2.96 o 
   2   7   3       77.47       80.67      3.78 o 
   3   7   3     1142.01     1172.25     14.70 o 
   4   7   3        6.21        1.99      3.21 o 
   5   7   3     1067.49     1079.44     16.45 o 
   6   7   3       11.64       16.68      4.34 o 
   7   7   3       13.23       14.66      5.13 o 
   8   7   3      142.21      147.71      9.24 o 
   9   7   3      281.62      323.54     13.40 o 
  10   7   3        4.11        4.77      9.20 o 
  -9   8   3       16.74       25.79      7.96 o 
  -8   8   3       74.41       82.68      8.21 o 
  -7   8   3      181.37      193.36      9.51 o 
  -6   8   3        7.52        7.57      5.28 o 
  -5   8   3       38.62       26.87      5.11 o 
  -4   8   3      293.39      323.29      8.69 o 
  -3   8   3        6.20        6.35      4.45 o 
  -2   8   3       31.12       24.17      3.68 o 
  -1   8   3      510.88      533.82     10.32 o 
   0   8   3     1936.08     1949.26     24.79 o 
   1   8   3        1.21        3.55      4.06 o 
   2   8   3      290.57      302.85      7.29 o 
   3   8   3      909.25      963.43     15.61 o 
   4   8   3       24.14       28.55      4.69 o 
   5   8   3      245.04      253.67      7.84 o 
   6   8   3      332.53      353.54     11.00 o 
   7   8   3       50.47       49.11      8.85 o 
   8   8   3       78.97       89.55      9.16 o 
   9   8   3      152.22      149.75     10.38 o 
  -8   9   3       87.00       85.71     10.21 o 
  -7   9   3      106.18       97.06      9.60 o 
  -6   9   3        0.08        0.95      6.88 o 
  -5   9   3       42.66       43.17      6.62 o 
  -4   9   3      184.06      180.79      7.84 o 
  -3   9   3      143.24      142.16      7.07 o 
  -2   9   3      447.50      479.62     11.75 o 
  -1   9   3       63.51       59.76      6.02 o 
   0   9   3       84.18       75.95      6.26 o 
   1   9   3        5.96        4.94      5.06 o 
   2   9   3       57.28       67.32      5.65 o 
   3   9   3        0.75       -0.71      5.41 o 
   4   9   3        6.26       11.64      5.76 o 
   5   9   3       16.71       18.80      6.98 o 
   6   9   3       27.00       18.89      9.44 o 
   7   9   3       41.68       34.98      9.13 o 
  -5  10   3       97.05      107.83      8.47 o 
  -4  10   3       71.40       65.69      7.44 o 
  -3  10   3       58.62       40.05      7.21 o 
  -2  10   3        4.18       -4.41      6.71 o 
  -1  10   3       49.73       30.38      7.23 o 
   0  10   3      115.50       97.69      7.97 o 
   1  10   3        0.29        0.94      7.91 o 
   2  10   3       18.07       17.88      7.43 o 
   3  10   3       16.82       25.63      6.58 o 
   4  10   3       15.60        9.21      7.78 o 
   5  10   3      106.88      123.67     11.51 o 
 -14   0   4        0.00       -0.02     17.55 o 
 -12   0   4       31.44       19.43      8.19 o 
 -10   0   4      264.05      245.38     10.52 o 
  -8   0   4      214.05      213.18     10.07 o 
  -6   0   4      336.84      333.65      5.46 o 
  -4   0   4     2175.09     2275.33     22.14 o 
  -2   0   4    25753.44    24187.08    207.39 o 
   0   0   4     7402.34     7030.79     77.38 o 
   2   0   4       62.70       54.22      1.79 o 
   4   0   4     4402.92     4260.83     44.98 o 
   6   0   4     1318.31     1196.50     13.75 o 
   8   0   4      555.10      540.90      8.76 o 
  10   0   4      361.82      379.19      9.34 o 
  12   0   4       24.98       31.31      9.44 o 
 -14   1   4      114.39      109.93     12.32 o 
 -13   1   4       22.25       15.62      6.86 o 
 -12   1   4      304.61      307.65     10.12 o 
 -11   1   4      145.16      150.75      6.74 o 
 -10   1   4      582.19      614.57     12.14 o 
  -9   1   4      154.71      176.24      5.76 o 
  -8   1   4      243.85      268.37      5.94 o 
  -7   1   4       50.58       61.10      1.55 o 
  -6   1   4       38.79       46.48      1.76 o 
  -5   1   4        3.95        2.91      1.19 o 
  -4   1   4      700.40      740.59      6.09 o 
  -3   1   4     4284.26     3995.01     25.60 o 
  -2   1   4    55046.85    51019.78    547.89 o 
  -1   1   4       18.00       23.42      1.21 o 
   0   1   4    10713.28    10006.42     70.12 o 
   1   1   4     1109.20     1037.54      7.93 o 
   2   1   4     1342.99     1274.22     10.47 o 
   3   1   4        0.21        3.91      1.15 o 
   4   1   4      509.92      472.50      4.61 o 
   5   1   4      399.31      424.54      4.58 o 
   6   1   4      172.94      161.93      2.69 o 
   7   1   4       61.36       60.01      2.01 o 
   8   1   4      590.05      574.54      9.64 o 
   9   1   4      560.39      537.25      7.49 o 
  10   1   4      482.78      489.55      7.81 o 
  11   1   4      134.62      122.58      6.31 o 
  12   1   4      435.12      432.66     14.29 o 
  13   1   4        1.02       -7.79      7.79 o 
 -14   2   4       12.49       24.23     11.62 o 
 -13   2   4        0.34        2.59      7.49 o 
 -12   2   4      652.99      634.10     14.54 o 
 -11   2   4      560.06      592.61     11.45 o 
 -10   2   4      475.03      502.37     10.28 o 
  -9   2   4      449.57      499.76     11.37 o 
  -8   2   4       31.43       30.53      1.71 o 
  -7   2   4        1.31        1.13      1.41 o 
  -6   2   4      539.27      551.53      5.23 o 
  -5   2   4      686.81      639.91      5.70 o 
  -4   2   4       99.52       89.85      1.85 o 
  -3   2   4       19.90       27.03      1.41 o 
  -2   2   4     3846.76     3721.71     27.39 o 
  -1   2   4      104.18       97.62      1.94 o 
   0   2   4     2964.67     2837.65     21.49 o 
   1   2   4      805.44      811.17      6.95 o 
   2   2   4     3952.80     3746.35     27.88 o 
   3   2   4     3765.35     3680.63     32.87 o 
   4   2   4       28.93       26.07      1.74 o 
   5   2   4      623.87      613.44      6.19 o 
   6   2   4       13.60       15.45      1.79 o 
   7   2   4      588.67      577.53      6.13 o 
   8   2   4      480.12      468.20      5.50 o 
   9   2   4      636.44      674.66      8.15 o 
  10   2   4      183.13      181.36      5.82 o 
  11   2   4        5.73        1.71      4.00 o 
  12   2   4      132.66      134.51      8.00 o 
  13   2   4       71.16       60.01     11.81 o 
 -13   3   4        8.58        2.22      7.28 o 
 -12   3   4      124.45      103.34      7.79 o 
 -11   3   4      171.93      188.04      7.65 o 
 -10   3   4      450.19      455.67      8.04 o 
  -9   3   4       74.78       73.99      2.49 o 
  -8   3   4        4.75        6.76      1.84 o 
  -7   3   4      558.78      554.52      6.77 o 
  -6   3   4      866.07      867.39      8.36 o 
  -5   3   4       52.07       60.70      1.99 o 
  -4   3   4      882.99      932.02      8.26 o 
  -3   3   4     1316.84     1213.11     10.13 o 
  -2   3   4     2272.07     2425.70     18.33 o 
  -1   3   4      569.74      529.25      5.33 o 
   0   3   4     2911.11     2865.68     21.22 o 
   1   3   4      904.21      809.70      7.56 o 
   2   3   4      381.48      427.45      4.82 o 
   3   3   4      730.32      679.75      6.81 o 
   4   3   4      330.59      350.63      4.46 o 
   5   3   4      147.07      170.33      3.34 o 
   6   3   4      180.81      180.46      3.16 o 
   7   3   4      359.09      337.57      5.05 o 
   8   3   4       25.96       20.44      2.14 o 
   9   3   4       38.24       38.13      3.83 o 
  10   3   4       38.20       33.96      4.28 o 
  11   3   4      125.05      146.92      9.22 o 
  12   3   4       36.71       34.31      8.40 o 
  13   3   4        1.15       -0.23      7.87 o 
 -13   4   4        3.11       12.87      9.13 o 
 -12   4   4      506.80      508.15     15.61 o 
 -11   4   4        7.23       11.21      3.82 o 
 -10   4   4      111.81      122.44      5.36 o 
  -9   4   4      539.35      547.87     13.39 o 
  -8   4   4      207.59      212.09      4.26 o 
  -7   4   4     1593.96     1622.05     16.13 o 
  -6   4   4        4.32       -1.10      2.28 o 
  -5   4   4      337.85      353.38      4.90 o 
  -4   4   4     1076.58     1165.69     10.82 o 
  -3   4   4        0.03        3.25      1.35 o 
  -2   4   4     1337.97     1399.12     11.69 o 
  -1   4   4     1408.76     1428.68     11.95 o 
   0   4   4       15.56       23.62      1.93 o 
   1   4   4      206.42      199.76      3.47 o 
   2   4   4      646.37      634.61      6.67 o 
   3   4   4      521.42      504.41      6.27 o 
   4   4   4      131.47      126.29      3.01 o 
   5   4   4       29.74       40.46      2.00 o 
   6   4   4      881.79      884.68      9.27 o 
   7   4   4       55.00       58.84      2.88 o 
   8   4   4      544.54      514.35      9.80 o 
   9   4   4      327.88      368.46     10.22 o 
  10   4   4      141.99      163.28      7.92 o 
  11   4   4        0.56        5.69      4.77 o 
  12   4   4        9.09       17.48      9.24 o 
 -12   5   4       38.98        9.99      9.21 o 
 -11   5   4      244.73      248.39      8.40 o 
 -10   5   4       72.92       77.85      5.67 o 
  -9   5   4      128.93      134.36      5.57 o 
  -8   5   4      109.96      104.33      4.53 o 
  -7   5   4       78.85       76.54      3.48 o 
  -6   5   4     1005.88     1024.20     12.21 o 
  -5   5   4       87.05       89.16      3.17 o 
  -4   5   4      774.48      746.13      8.87 o 
  -3   5   4        7.83       10.58      1.74 o 
  -2   5   4     1450.35     1608.39     14.97 o 
  -1   5   4       54.67       77.94      2.67 o 
   0   5   4     1193.11     1110.46     10.41 o 
   1   5   4       77.42       83.57      2.52 o 
   2   5   4      878.01      876.97      9.40 o 
   3   5   4        2.06        3.11      1.81 o 
   4   5   4     1074.96     1036.55     11.20 o 
   5   5   4      178.43      166.82      4.05 o 
   6   5   4      207.19      199.01      4.52 o 
   7   5   4      353.97      358.35      7.29 o 
   8   5   4       19.49       17.71      5.25 o 
   9   5   4      157.25      135.75      8.54 o 
  10   5   4      377.39      383.70     12.98 o 
  11   5   4       21.61       26.11      6.88 o 
  12   5   4       23.58       15.68     10.28 o 
 -12   6   4        8.36       11.42      9.30 o 
 -11   6   4        6.25        3.16      5.16 o 
 -10   6   4        3.61        0.60      6.16 o 
  -9   6   4       44.80       43.62      4.81 o 
  -8   6   4       72.46       76.65      5.03 o 
  -7   6   4      101.38       98.31      5.41 o 
  -6   6   4      162.00      171.82      5.18 o 
  -5   6   4       10.13        9.94      2.90 o 
  -4   6   4       71.02       76.99      3.43 o 
  -3   6   4      131.75      148.03      4.09 o 
  -2   6   4      256.98      258.15      4.86 o 
  -1   6   4       46.66       55.12      3.01 o 
   0   6   4      684.94      721.84      9.23 o 
   1   6   4      321.28      290.12      5.19 o 
   2   6   4      784.33      770.56     11.42 o 
   3   6   4      486.41      474.23      8.30 o 
   4   6   4     1225.51     1217.19     19.60 o 
   5   6   4       38.29       40.14      2.18 o 
   6   6   4        0.09        0.96      3.14 o 
   7   6   4        0.12        3.75      4.64 o 
   8   6   4       64.46       59.93      6.89 o 
   9   6   4        0.65        7.81      6.46 o 
  10   6   4      331.46      314.29     15.32 o 
  11   6   4       58.39       55.82      9.29 o 
 -11   7   4       22.91       20.17      6.95 o 
 -10   7   4       26.82       18.43      6.38 o 
  -9   7   4      146.05      145.89      9.14 o 
  -8   7   4        0.61        3.15      5.01 o 
  -7   7   4       49.84       54.93      5.56 o 
  -6   7   4      184.66      186.68      6.64 o 
  -5   7   4      233.51      240.49      6.72 o 
  -4   7   4       88.51      100.98      5.26 o 
  -3   7   4        0.25        0.86      2.60 o 
  -2   7   4       19.07       16.69      2.48 o 
  -1   7   4       99.51       88.21      3.64 o 
   0   7   4       10.58       11.56      2.75 o 
   1   7   4      146.11      145.75      4.11 o 
   2   7   4       38.29       40.11      2.83 o 
   3   7   4      263.31      262.29      6.66 o 
   4   7   4      370.29      390.35      9.83 o 
   5   7   4     1122.69     1151.04     17.99 o 
   6   7   4      290.29      281.31      8.31 o 
   7   7   4      400.13      413.23     12.80 o 
   8   7   4      100.36      120.86     10.68 o 
   9   7   4        6.62        7.19      7.33 o 
  10   7   4        3.25       15.05      7.30 o 
  -9   8   4        0.54       -3.11      7.21 o 
  -8   8   4       95.86       87.05      8.03 o 
  -7   8   4        0.40        7.17      5.78 o 
  -6   8   4       56.10       55.69      5.72 o 
  -5   8   4     1162.60     1188.49     19.57 o 
  -4   8   4       69.96       74.18      5.36 o 
  -3   8   4      116.83      114.69      5.94 o 
  -2   8   4        9.90        6.78      3.49 o 
  -1   8   4      375.44      366.75      8.39 o 
   0   8   4        0.36        2.99      3.58 o 
   1   8   4      141.23      149.44      5.88 o 
   2   8   4       24.30       23.59      4.04 o 
   3   8   4       12.43        9.38      4.33 o 
   4   8   4        2.10        4.14      4.93 o 
   5   8   4      106.76      118.09      6.92 o 
   6   8   4      197.40      201.96      8.86 o 
   7   8   4       12.59        7.97      7.77 o 
   8   8   4        8.71       11.62      8.12 o 
   9   8   4       83.70       75.81      9.91 o 
  -8   9   4        4.90        4.51      8.17 o 
  -7   9   4      233.71      279.86     13.14 o 
  -6   9   4      142.64      148.93     11.32 o 
  -5   9   4      147.66      145.06      9.13 o 
  -4   9   4      113.15      123.15      6.99 o 
  -3   9   4       32.85       34.04      5.96 o 
  -2   9   4       89.09       88.62      7.26 o 
  -1   9   4       17.98       17.28      5.95 o 
   0   9   4       33.23       33.28      5.26 o 
   1   9   4       94.60      110.77      6.24 o 
   2   9   4        0.06        0.27      5.22 o 
   3   9   4       59.93       57.17      5.90 o 
   4   9   4        2.18        2.99      5.04 o 
   5   9   4      222.99      204.10     10.23 o 
   6   9   4       67.25       75.26      8.85 o 
   7   9   4       55.89       60.48      9.22 o 
  -5  10   4      172.74      174.72     10.48 o 
  -4  10   4      165.25      152.32     10.10 o 
  -3  10   4        7.04        5.11      6.84 o 
  -2  10   4       48.82       59.49      7.48 o 
  -1  10   4       83.82       73.96      7.97 o 
   0  10   4       93.30       62.38      7.75 o 
   1  10   4        0.01       -4.11      6.49 o 
   2  10   4        0.47        0.69      6.40 o 
   3  10   4        0.17        0.69      6.62 o 
   4  10   4      372.05      382.15     18.27 o 
 -13   0   5        1.25       -7.00      9.39 o 
 -11   0   5       12.90       20.78      6.45 o 
  -9   0   5        1.10       -2.44      5.00 o 
  -7   0   5      722.15      704.46     11.78 o 
  -5   0   5       33.12       40.33      1.96 o 
  -3   0   5     3491.13     3221.76     28.40 o 
  -1   0   5    24710.04    23599.93    209.79 o 
   1   0   5     7984.54     7302.71     67.38 o 
   3   0   5       31.88       22.04      1.83 o 
   5   0   5      207.97      175.89      3.89 o 
   7   0   5     2009.00     1963.14     31.12 o 
   9   0   5     2004.54     1921.18     83.42 o 
  11   0   5       93.72      104.48      7.59 o 
  13   0   5       31.80       42.88     12.74 o 
 -14   1   5        6.00       -2.19      9.34 o 
 -13   1   5        0.07        3.73      7.34 o 
 -12   1   5      621.47      661.44     16.09 o 
 -11   1   5      102.82      106.38      6.09 o 
 -10   1   5        9.60        7.97      3.50 o 
  -9   1   5        6.22        4.34      3.28 o 
  -8   1   5      676.61      661.44     11.38 o 
  -7   1   5       45.03       36.77      1.66 o 
  -6   1   5       69.42       84.29      1.94 o 
  -5   1   5      964.07      915.90      7.05 o 
  -4   1   5     1559.71     1566.91     10.79 o 
  -3   1   5       75.90       76.06      1.66 o 
  -2   1   5    10588.23    10027.98     62.82 o 
  -1   1   5      336.79      337.03      3.48 o 
   0   1   5      134.95      138.73      2.08 o 
   1   1   5      456.68      438.79      4.42 o 
   2   1   5      482.09      502.13      5.05 o 
   3   1   5      109.00      156.60      2.19 o 
   4   1   5       91.34       96.41      1.91 o 
   5   1   5     1001.96     1082.13      9.15 o 
   6   1   5     1254.59     1198.86     10.23 o 
   7   1   5      403.40      412.71      4.92 o 
   8   1   5      158.93      155.06      3.13 o 
   9   1   5      750.53      751.68     15.94 o 
  10   1   5      319.79      297.62      7.21 o 
  11   1   5      244.50      231.91      6.57 o 
  12   1   5       64.92       53.32      6.57 o 
  13   1   5      141.83      104.63     11.90 o 
 -14   2   5       65.80       72.14     11.84 o 
 -13   2   5      559.18      562.91     21.07 o 
 -12   2   5        6.80        7.89      5.40 o 
 -11   2   5        2.60        0.27      4.49 o 
 -10   2   5      571.90      607.60     13.46 o 
  -9   2   5       54.82       53.54      2.06 o 
  -8   2   5      120.18      115.42      3.05 o 
  -7   2   5      627.74      618.90      6.48 o 
  -6   2   5       41.52       38.11      1.83 o 
  -5   2   5     1545.22     1547.80     11.86 o 
  -4   2   5      193.02      184.07      2.95 o 
  -3   2   5      193.59      192.04      3.01 o 
  -2   2   5      226.16      251.24      3.26 o 
  -1   2   5     1498.79     1456.22     11.69 o 
   0   2   5      618.92      581.56      5.59 o 
   1   2   5      277.43      294.72      3.43 o 
   2   2   5      377.54      358.91      4.44 o 
   3   2   5      669.40      642.34      6.93 o 
   4   2   5     1023.88     1012.23     10.24 o 
   5   2   5     2097.95     2070.56     16.44 o 
   6   2   5      127.95      120.07      2.52 o 
   7   2   5       16.82       18.22      1.68 o 
   8   2   5      605.38      599.63      8.29 o 
   9   2   5        5.95        8.25      2.36 o 
  10   2   5       23.58       23.13      3.41 o 
  11   2   5      109.89       96.35      5.24 o 
  12   2   5       32.15       19.64      6.62 o 
  13   2   5       95.25       90.46     13.06 o 
 -13   3   5       82.63       71.54      8.65 o 
 -12   3   5       34.17       24.82      6.95 o 
 -11   3   5       34.64       36.76      4.99 o 
 -10   3   5      135.84      138.30      5.22 o 
  -9   3   5       61.80       57.13      3.44 o 
  -8   3   5       24.32       20.94      1.94 o 
  -7   3   5       80.42       80.25      2.55 o 
  -6   3   5      739.17      712.35      8.29 o 
  -5   3   5      147.58      163.19      2.99 o 
  -4   3   5      100.12       70.70      2.52 o 
  -3   3   5      338.47      335.10      4.00 o 
  -2   3   5        7.89        1.74      1.37 o 
  -1   3   5     1275.93     1331.61     10.84 o 
   0   3   5       10.97       13.85      1.61 o 
   1   3   5       54.35       71.09      2.19 o 
   2   3   5      295.70      408.59      4.48 o 
   3   3   5     1094.88     1199.69     10.74 o 
   4   3   5      233.41      214.49      3.79 o 
   5   3   5      168.09      203.36      3.75 o 
   6   3   5      716.42      707.86      9.05 o 
   7   3   5      926.32      945.59     10.81 o 
   8   3   5      106.14      100.08      2.93 o 
   9   3   5       75.47       74.63      5.58 o 
  10   3   5      176.06      201.18      7.16 o 
  11   3   5        7.99        7.33      4.39 o 
  12   3   5      132.72      136.61     10.50 o 
  13   3   5       12.52        3.14      8.18 o 
 -13   4   5      310.61      279.04     17.28 o 
 -12   4   5        5.96       -5.66      6.25 o 
 -11   4   5       51.23       57.26      4.66 o 
 -10   4   5        0.30        4.25      3.72 o 
  -9   4   5        2.19       -2.33      2.91 o 
  -8   4   5      129.74      127.00      3.44 o 
  -7   4   5      839.80      864.67     10.08 o 
  -6   4   5     1664.96     1705.45     16.51 o 
  -5   4   5      144.79      146.68      3.48 o 
  -4   4   5      545.06      539.64      6.62 o 
  -3   4   5      114.61       94.72      2.56 o 
  -2   4   5        0.11        2.12      1.70 o 
  -1   4   5     2816.84     3022.39     23.70 o 
   0   4   5      333.12      300.26      4.28 o 
   1   4   5     1152.46     1231.76     11.49 o 
   2   4   5        3.94        5.60      1.51 o 
   3   4   5      108.72      137.64      2.95 o 
   4   4   5      142.62      153.89      3.14 o 
   5   4   5       71.84       86.26      3.19 o 
   6   4   5      157.02      155.97      3.89 o 
   7   4   5       37.07       30.69      2.88 o 
   8   4   5      139.48      156.99      6.00 o 
   9   4   5      768.55      727.99     18.96 o 
  10   4   5       38.35       35.43      6.95 o 
  11   4   5       82.00       77.22      6.62 o 
  12   4   5      273.74      296.41     16.86 o 
 -12   5   5      357.89      340.39     15.77 o 
 -11   5   5       46.00       39.34      5.44 o 
 -10   5   5       35.82       34.54      4.76 o 
  -9   5   5      262.16      270.25      7.79 o 
  -8   5   5       15.43       12.93      3.36 o 
  -7   5   5      107.00       98.19      3.04 o 
  -6   5   5      396.39      380.84      5.90 o 
  -5   5   5      235.98      266.14      4.84 o 
  -4   5   5       93.40       93.69      2.91 o 
  -3   5   5      113.04      106.07      3.54 o 
  -2   5   5      907.85      931.37      9.35 o 
  -1   5   5      249.39      219.00      4.30 o 
   0   5   5        2.07        0.81      2.02 o 
   1   5   5      243.90      242.09      4.27 o 
   2   5   5       31.09       36.61      2.32 o 
   3   5   5      652.53      670.77      7.91 o 
   4   5   5        0.32       -0.94      2.86 o 
   5   5   5     1643.66     1650.69     18.85 o 
   6   5   5      994.64      959.35     18.86 o 
   7   5   5      604.51      646.71     11.55 o 
   8   5   5       50.98       36.14      7.56 o 
   9   5   5       10.63        9.63      5.59 o 
  10   5   5        1.62       -6.45      6.45 o 
  11   5   5       88.23      103.02     10.14 o 
  12   5   5       87.93       86.10      9.57 o 
 -11   6   5       42.35       31.42      7.97 o 
 -10   6   5       35.85       35.02      5.72 o 
  -9   6   5      123.87      119.20      7.16 o 
  -8   6   5      205.19      208.25      7.76 o 
  -7   6   5      228.12      239.50      6.62 o 
  -6   6   5       80.52       80.82      4.38 o 
  -5   6   5      403.17      384.72      8.04 o 
  -4   6   5      150.94      151.61      4.08 o 
  -3   6   5      476.53      472.52      7.08 o 
  -2   6   5       82.02       85.88      3.78 o 
  -1   6   5       27.70       45.20      2.89 o 
   0   6   5       28.22       32.14      2.87 o 
   1   6   5      177.32      174.01      4.24 o 
   2   6   5       94.54      105.74      3.91 o 
   3   6   5     1822.41     1830.56     24.54 o 
   4   6   5        5.37        2.53      2.12 o 
   5   6   5       27.06       18.83      2.28 o 
   6   6   5       84.76       69.21      4.56 o 
   7   6   5        0.81        7.05      5.36 o 
   8   6   5        1.16        0.31      6.41 o 
   9   6   5      294.82      311.29     11.98 o 
  10   6   5       31.31       44.59      8.22 o 
  11   6   5      195.73      206.23     11.93 o 
 -10   7   5       12.88        3.76      7.73 o 
  -9   7   5       70.48       67.39      7.18 o 
  -8   7   5      376.15      378.90     11.37 o 
  -7   7   5      440.35      419.99     10.53 o 
  -6   7   5       76.66       64.19      4.69 o 
  -5   7   5       21.31       21.34      4.23 o 
  -4   7   5       21.29       24.76      4.24 o 
  -3   7   5      123.00      122.24      4.72 o 
  -2   7   5       74.95       57.68      3.29 o 
  -1   7   5      231.39      238.87      5.33 o 
   0   7   5      559.20      539.40      8.38 o 
   1   7   5       59.89       59.11      3.41 o 
   2   7   5     1828.44     1843.69     22.82 o 
   3   7   5       18.07       19.57      4.22 o 
   4   7   5       29.63       33.88      4.73 o 
   5   7   5        1.81        3.35      4.60 o 
   6   7   5       41.03       35.46      7.01 o 
   7   7   5       30.09       30.37      7.41 o 
   8   7   5        1.83       13.50      6.83 o 
   9   7   5       78.20       64.51     11.39 o 
  10   7   5        0.58        5.85      7.60 o 
  -9   8   5       48.72       45.31      8.51 o 
  -8   8   5       31.59       20.50      7.05 o 
  -7   8   5      241.93      270.04     13.72 o 
  -6   8   5      109.80      102.14      8.47 o 
  -5   8   5       32.44       34.37      5.04 o 
  -4   8   5      141.78      138.98      6.63 o 
  -3   8   5      473.73      472.33     10.94 o 
  -2   8   5       14.84       19.05      4.24 o 
  -1   8   5      130.68      110.90      5.04 o 
   0   8   5       21.44       15.54      3.67 o 
   1   8   5      168.51      184.04      6.08 o 
   2   8   5        0.16        0.68      4.22 o 
   3   8   5       71.11       73.51      5.46 o 
   4   8   5        1.05        0.34      4.56 o 
   5   8   5       23.24       32.81      6.41 o 
   6   8   5        2.16        0.19      7.05 o 
   7   8   5        7.74        7.49      7.94 o 
   8   8   5        9.38       15.86      8.02 o 
  -7   9   5        4.01       12.16      7.49 o 
  -6   9   5        1.62        0.57      6.61 o 
  -5   9   5      200.20      184.26      8.83 o 
  -4   9   5        0.46       -0.82      5.92 o 
  -3   9   5       54.07       60.28      6.28 o 
  -2   9   5        1.33        3.34      5.29 o 
  -1   9   5      102.88       96.34      6.42 o 
   0   9   5      212.10      229.19      8.14 o 
   1   9   5      181.47      165.05      7.59 o 
   2   9   5      542.43      537.42     12.64 o 
   3   9   5       25.72       27.75      5.62 o 
   4   9   5       88.64       95.01      8.06 o 
   5   9   5        1.51        1.58      7.12 o 
   6   9   5      363.41      355.07     15.53 o 
   7   9   5      142.18      129.49     11.57 o 
  -5  10   5       29.56       28.92      8.70 o 
  -4  10   5        1.20        9.41      7.39 o 
  -3  10   5      120.32      109.54      8.32 o 
  -2  10   5       21.32       13.10      7.15 o 
  -1  10   5       14.43        7.94      6.36 o 
   0  10   5       89.43       74.72      7.70 o 
   1  10   5       62.04       56.49      7.01 o 
   2  10   5        0.99       -0.73      8.26 o 
   3  10   5      112.57      109.08      8.18 o 
   4  10   5        9.28        2.57      8.61 o 
 -14   0   6        0.32        1.14     14.24 o 
 -12   0   6      569.90      630.78     22.38 o 
 -10   0   6       59.58       58.11      5.58 o 
  -8   0   6     1252.11     1269.06     30.32 o 
  -6   0   6        0.49       -1.08      1.73 o 
  -4   0   6      117.67      118.63      2.94 o 
  -2   0   6     2439.15     2396.10     22.57 o 
   0   0   6      953.11      890.21     10.41 o 
   2   0   6     7204.58     7046.34     73.42 o 
   4   0   6     3186.87     3187.80     33.80 o 
   6   0   6     1179.26     1177.48     16.30 o 
   8   0   6        3.96        2.28      2.59 o 
  10   0   6      153.36      149.13      8.26 o 
  12   0   6        5.33        4.74     20.25 o 
 -14   1   6       27.06       14.01      8.41 o 
 -13   1   6        5.14       14.45      7.77 o 
 -12   1   6       69.74       55.54      6.38 o 
 -11   1   6       34.45       33.49      5.01 o 
 -10   1   6       97.66       98.43      4.97 o 
  -9   1   6      175.32      184.93      3.52 o 
  -8   1   6     1240.41     1277.12     18.90 o 
  -7   1   6     1334.88     1330.73     13.37 o 
  -6   1   6      449.47      440.42      4.89 o 
  -5   1   6     1268.81     1277.99     10.66 o 
  -4   1   6        6.23        7.27      1.27 o 
  -3   1   6      581.88      620.28      5.52 o 
  -2   1   6     3894.92     3789.79     25.77 o 
  -1   1   6      149.52      169.84      2.61 o 
   0   1   6      626.52      561.38      5.21 o 
   1   1   6      408.75      392.65      4.04 o 
   2   1   6      478.95      450.05      4.82 o 
   3   1   6       30.18       21.04      1.38 o 
   4   1   6     1278.33     1281.83     10.60 o 
   5   1   6       47.19       59.51      1.77 o 
   6   1   6      278.01      274.50      3.92 o 
   7   1   6        0.07       -0.46      1.52 o 
   8   1   6     1849.35     1846.92     16.84 o 
   9   1   6      317.61      281.91      5.57 o 
  10   1   6      190.49      188.43      6.02 o 
  11   1   6       87.94       88.41      5.55 o 
  12   1   6      443.28      478.02     22.94 o 
  13   1   6       37.34       30.67     11.07 o 
 -14   2   6      148.05      104.66     11.86 o 
 -13   2   6       83.65       75.79      9.72 o 
 -12   2   6      650.32      699.14     16.95 o 
 -11   2   6       91.43       94.55      6.20 o 
 -10   2   6       56.04       52.63      4.07 o 
  -9   2   6      409.89      410.57      5.74 o 
  -8   2   6      529.65      539.37      9.02 o 
  -7   2   6      461.80      449.67      5.31 o 
  -6   2   6       45.48       41.30      1.80 o 
  -5   2   6       85.25       90.52      2.41 o 
  -4   2   6      860.24      913.91      8.36 o 
  -3   2   6     2745.83     2663.04     19.23 o 
  -2   2   6      702.79      711.20      6.64 o 
  -1   2   6      368.81      364.21      3.99 o 
   0   2   6     1334.36     1338.18     10.71 o 
   1   2   6     5828.14     5753.56     40.51 o 
   2   2   6      155.12      180.58      3.00 o 
   3   2   6    13840.37    14844.12    110.37 o 
   4   2   6       34.89       37.66      2.75 o 
   5   2   6      306.09      372.42      4.58 o 
   6   2   6      194.57      189.32      3.21 o 
   7   2   6       81.87       83.90      2.70 o 
   8   2   6       30.76       27.49      2.32 o 
   9   2   6       56.16       52.17      3.32 o 
  10   2   6      387.58      355.18      8.59 o 
  11   2   6      110.07      132.81      6.29 o 
  12   2   6       74.27       82.85      8.17 o 
  13   2   6      440.79      511.21     24.73 o 
 -13   3   6      581.83      579.66     21.13 o 
 -12   3   6        1.28        3.97      6.08 o 
 -11   3   6      151.02      156.20      7.58 o 
 -10   3   6      127.06      137.32      5.90 o 
  -9   3   6      300.92      288.62      7.15 o 
  -8   3   6      120.09      124.89      3.28 o 
  -7   3   6      407.24      418.65      7.66 o 
  -6   3   6      516.58      536.34      6.60 o 
  -5   3   6      115.50      119.43      3.10 o 
  -4   3   6       96.63       94.81      2.50 o 
  -3   3   6     2738.43     2687.03     20.78 o 
  -2   3   6     3813.34     3883.90     28.50 o 
  -1   3   6       12.11        8.31      1.91 o 
   0   3   6      393.85      409.26      4.95 o 
   1   3   6      170.99      145.03      2.83 o 
   2   3   6      101.08      117.94      2.33 o 
   3   3   6      662.07      667.55      7.54 o 
   4   3   6      628.14      661.26      7.57 o 
   5   3   6      532.59      470.03      8.02 o 
   6   3   6      920.31      952.68     11.55 o 
   7   3   6      322.71      288.19      5.09 o 
   8   3   6      141.80      113.35      4.18 o 
   9   3   6       40.47       39.90      4.90 o 
  10   3   6       49.95       52.81      5.98 o 
  11   3   6        1.92       -4.86      4.93 o 
  12   3   6      121.67      128.35      9.91 o 
 -13   4   6        4.26        8.44      9.03 o 
 -12   4   6        4.99        7.89      7.00 o 
 -11   4   6      825.43      873.06     16.21 o 
 -10   4   6       51.44       46.98      4.51 o 
  -9   4   6      360.53      378.01      7.80 o 
  -8   4   6       12.87       11.35      2.58 o 
  -7   4   6       61.23       65.46      3.46 o 
  -6   4   6       96.90      102.59      3.60 o 
  -5   4   6        0.05       -1.78      1.78 o 
  -4   4   6      385.79      380.27      4.78 o 
  -3   4   6      129.45      147.36      3.23 o 
  -2   4   6        6.78       10.36      1.84 o 
  -1   4   6      153.81      154.82      3.05 o 
   0   4   6      416.22      418.22      5.14 o 
   1   4   6      163.13      152.65      3.06 o 
   2   4   6      433.74      460.57      5.62 o 
   3   4   6     3767.14     3661.08     30.07 o 
   4   4   6       25.16       28.04      1.89 o 
   5   4   6      137.00      135.43      4.56 o 
   6   4   6       47.69       43.66      3.48 o 
   7   4   6      903.71      847.58     12.86 o 
   8   4   6      145.35      123.80      5.46 o 
   9   4   6      206.18      193.26     12.98 o 
  10   4   6      143.75      149.40      8.50 o 
  11   4   6      182.74      194.54     12.34 o 
  12   4   6       23.05       23.36      8.65 o 
 -12   5   6       87.37       81.09      9.77 o 
 -11   5   6       27.03       32.24      5.70 o 
 -10   5   6        0.22       -2.91      4.33 o 
  -9   5   6       66.33       59.45      4.47 o 
  -8   5   6       35.20       41.24      3.94 o 
  -7   5   6       27.71       32.52      3.41 o 
  -6   5   6      724.23      702.34      9.69 o 
  -5   5   6       37.32       34.25      2.44 o 
  -4   5   6        2.17        2.52      2.04 o 
  -3   5   6      239.59      220.47      4.71 o 
  -2   5   6     1375.27     1286.50     13.32 o 
  -1   5   6      279.84      313.00      6.44 o 
   0   5   6       40.85       36.98      2.43 o 
   1   5   6      787.89      797.92      8.90 o 
   2   5   6      555.78      551.26      8.27 o 
   3   5   6      155.52      168.38      3.96 o 
   4   5   6       50.60       49.54      2.81 o 
   5   5   6       68.31       83.24      5.12 o 
   6   5   6       56.26       50.63      3.96 o 
   7   5   6        1.11        4.58      3.70 o 
   8   5   6      416.68      480.26     12.69 o 
   9   5   6       10.05        8.67      5.87 o 
  10   5   6       40.84       43.98      7.38 o 
  11   5   6       97.80       78.01      9.40 o 
 -11   6   6        5.98        2.25      5.82 o 
 -10   6   6       21.42       14.75      5.66 o 
  -9   6   6      165.56      181.90      7.84 o 
  -8   6   6      223.33      255.53      8.26 o 
  -7   6   6      557.46      545.40      9.78 o 
  -6   6   6       13.49       12.33      2.53 o 
  -5   6   6       35.57       26.68      2.70 o 
  -4   6   6      979.72      941.02     12.13 o 
  -3   6   6      127.06      112.07      3.76 o 
  -2   6   6      121.20      112.45      3.82 o 
  -1   6   6      146.09      134.13      4.32 o 
   0   6   6        3.42       -0.02      2.56 o 
   1   6   6     1000.04     1002.24     11.98 o 
   2   6   6        4.82        3.28      2.32 o 
   3   6   6     3210.67     3303.70     40.58 o 
   4   6   6        0.32       -2.21      2.42 o 
   5   6   6       53.94       55.30      4.41 o 
   6   6   6      212.04      222.86      7.62 o 
   7   6   6        1.81        0.36      6.14 o 
   8   6   6        6.86        4.93      6.21 o 
   9   6   6        6.54        2.14      7.39 o 
  10   6   6      557.72      604.80     18.53 o 
  11   6   6      173.28      186.90     11.18 o 
 -10   7   6       88.22       88.76      7.74 o 
  -9   7   6      160.57      147.83      8.24 o 
  -8   7   6       26.45       21.74      5.57 o 
  -7   7   6       79.54       86.00      6.22 o 
  -6   7   6      383.70      419.60      9.86 o 
  -5   7   6       29.08       26.99      4.53 o 
  -4   7   6        1.57       -0.45      4.45 o 
  -3   7   6       30.71       17.02      3.30 o 
  -2   7   6     1364.57     1242.81     24.04 o 
  -1   7   6      256.83      261.13      6.24 o 
   0   7   6      306.83      295.03      6.33 o 
   1   7   6      422.27      422.75      9.65 o 
   2   7   6      817.59      844.52     13.29 o 
   3   7   6      192.60      200.22      6.95 o 
   4   7   6     1626.01     1678.31     24.70 o 
   5   7   6      352.70      404.44     10.37 o 
   6   7   6      180.77      176.59      8.17 o 
   7   7   6        1.24        4.46      6.20 o 
   8   7   6      161.68      196.24     10.53 o 
   9   7   6       88.22      103.37      9.00 o 
  10   7   6        4.19       -1.00      8.17 o 
  -9   8   6       99.52       74.10      7.84 o 
  -8   8   6      370.13      354.16     12.78 o 
  -7   8   6      432.91      423.91     14.72 o 
  -6   8   6       44.75       44.42      5.75 o 
  -5   8   6       70.92       66.64      5.52 o 
  -4   8   6       63.38       51.65      5.54 o 
  -3   8   6      158.33      152.78      6.90 o 
  -2   8   6       25.24       15.66      6.36 o 
  -1   8   6      325.98      324.40      7.70 o 
   0   8   6        1.93        7.16      3.49 o 
   1   8   6       20.72       17.15      4.30 o 
   2   8   6     1031.38     1112.22     18.78 o 
   3   8   6        2.98       -0.61      4.42 o 
   4   8   6      121.12      119.30      7.59 o 
   5   8   6        8.63        4.71      6.71 o 
   6   8   6       23.00       22.62      6.45 o 
   7   8   6      704.23      842.72     25.37 o 
   8   8   6       44.78       32.75      8.35 o 
  -7   9   6      350.87      339.20     13.94 o 
  -6   9   6      115.75      121.62      8.51 o 
  -5   9   6       85.17       74.34      7.11 o 
  -4   9   6        1.02        5.18      5.97 o 
  -3   9   6       71.73       72.28      6.53 o 
  -2   9   6       24.36       19.60      5.68 o 
  -1   9   6       99.86      100.40      7.08 o 
   0   9   6        1.88       -0.36      5.14 o 
   1   9   6      433.55      437.84     11.31 o 
   2   9   6       32.30       42.47      7.21 o 
   3   9   6       43.75       36.10      6.61 o 
   4   9   6       39.24       34.85      6.37 o 
   5   9   6      279.73      287.59     12.29 o 
   6   9   6        0.03       -6.67      7.80 o 
  -4  10   6      152.79      142.40      9.75 o 
  -3  10   6        2.83       15.77      8.13 o 
  -2  10   6       42.53       21.92      7.28 o 
  -1  10   6      213.06      203.54     10.03 o 
   0  10   6        0.40        1.40      6.44 o 
   1  10   6       38.65       25.36      7.79 o 
   2  10   6        0.09       -0.68      7.39 o 
   3  10   6       22.12       16.25      7.91 o 
 -13   0   7        1.99       -5.28     12.73 o 
 -11   0   7        7.04       10.44      5.23 o 
  -9   0   7       53.98       56.92      4.15 o 
  -7   0   7       13.28       10.57      2.51 o 
  -5   0   7     6150.03     6335.37     59.25 o 
  -3   0   7      318.26      406.38      5.97 o 
  -1   0   7     2092.77     2012.07     21.34 o 
   1   0   7      550.24      588.93      7.57 o 
   3   0   7       52.91       63.44      3.40 o 
   5   0   7       25.99       24.70      2.86 o 
   7   0   7     1719.66     1730.12     25.20 o 
   9   0   7     1994.24     1975.82     49.43 o 
  11   0   7        9.14        7.08      5.38 o 
  13   0   7      466.90      415.97     36.09 o 
 -14   1   7       80.36       56.37      9.81 o 
 -13   1   7       49.72       39.08      8.34 o 
 -12   1   7        0.35       -1.70      6.51 o 
 -11   1   7       83.06       94.55      6.25 o 
 -10   1   7      355.47      362.91      7.50 o 
  -9   1   7      114.03      107.50      3.53 o 
  -8   1   7      566.03      590.63     11.79 o 
  -7   1   7      301.52      301.21      4.42 o 
  -6   1   7      144.11      141.37      2.73 o 
  -5   1   7     1112.05     1100.29      8.58 o 
  -4   1   7      267.68      280.54      3.51 o 
  -3   1   7     2973.56     2932.95     20.50 o 
  -2   1   7     1876.39     1911.23     13.61 o 
  -1   1   7      930.47      893.91      7.61 o 
   0   1   7       97.28      113.80      2.24 o 
   1   1   7        6.36       15.39      1.32 o 
   2   1   7      122.87      153.22      2.53 o 
   3   1   7        6.92        1.88      1.14 o 
   4   1   7      456.93      403.19      4.71 o 
   5   1   7      120.34      110.41      2.46 o 
   6   1   7      189.48      173.98      2.96 o 
   7   1   7     3153.24     3137.84     27.09 o 
   8   1   7     1533.56     1488.29     15.86 o 
   9   1   7       60.35       60.64      4.18 o 
  10   1   7       89.95       86.80      5.02 o 
  11   1   7      139.30      145.24      7.17 o 
  12   1   7       26.44       26.80      8.23 o 
  13   1   7        8.67       27.43     11.47 o 
 -13   2   7       10.63        4.55      8.48 o 
 -12   2   7      100.15       96.97      7.69 o 
 -11   2   7      234.29      247.48      9.37 o 
 -10   2   7        0.37        3.61      3.02 o 
  -9   2   7      431.01      430.70     11.15 o 
  -8   2   7      218.59      208.88      4.80 o 
  -7   2   7       18.72       17.31      1.96 o 
  -6   2   7      154.31      139.91      3.55 o 
  -5   2   7        3.44        5.90      1.81 o 
  -4   2   7      733.43      708.11      7.02 o 
  -3   2   7      829.41      860.72      7.70 o 
  -2   2   7     4116.66     4033.85     28.23 o 
  -1   2   7       11.32        6.96      1.52 o 
   0   2   7       11.47       10.79      1.57 o 
   1   2   7      865.55      926.21      8.25 o 
   2   2   7      720.08      629.69      6.51 o 
   3   2   7       22.67       29.10      1.52 o 
   4   2   7       12.23       17.31      2.00 o 
   5   2   7      176.01      205.84      3.54 o 
   6   2   7      170.33      174.46      3.32 o 
   7   2   7     3179.14     3063.02     28.73 o 
   8   2   7       67.57       68.21      2.67 o 
   9   2   7        4.25        1.93      4.00 o 
  10   2   7      192.50      186.58      6.35 o 
  11   2   7      255.88      244.20      9.59 o 
  12   2   7       78.63       43.83     11.07 o 
  13   2   7        2.36       -8.95     12.40 o 
 -13   3   7      100.25       70.19      9.67 o 
 -12   3   7      167.91      158.94      9.29 o 
 -11   3   7       40.82       38.26      4.43 o 
 -10   3   7       33.63       37.18      4.23 o 
  -9   3   7      276.18      274.57      7.13 o 
  -8   3   7       10.57       10.03      2.49 o 
  -7   3   7        0.54        0.61      2.49 o 
  -6   3   7      404.42      412.09      6.42 o 
  -5   3   7       54.68       53.26      2.51 o 
  -4   3   7      361.27      331.93      4.44 o 
  -3   3   7      347.70      365.68      4.76 o 
  -2   3   7       28.81       23.48      1.80 o 
  -1   3   7      924.52      904.19      8.45 o 
   0   3   7     1054.35      958.82      9.11 o 
   1   3   7        2.13        0.36      1.71 o 
   2   3   7      257.56      278.40      3.96 o 
   3   3   7      570.17      597.41      7.67 o 
   4   3   7      306.74      286.61      5.06 o 
   5   3   7      218.89      220.87      4.89 o 
   6   3   7      701.60      713.50      9.13 o 
   7   3   7      188.09      197.72      4.69 o 
   8   3   7       89.00      102.25      4.67 o 
   9   3   7       10.75        9.09      4.55 o 
  10   3   7      220.75      231.05      9.04 o 
  11   3   7        0.00       -0.59      5.35 o 
  12   3   7       73.87       73.52      9.90 o 
 -13   4   7        6.34        5.90      7.67 o 
 -12   4   7       58.16       42.48      6.94 o 
 -11   4   7        8.19        8.81      4.12 o 
 -10   4   7      156.08      164.85      6.83 o 
  -9   4   7       87.92       87.13      4.66 o 
  -8   4   7     1983.42     2036.67     31.13 o 
  -7   4   7       16.54       13.95      2.39 o 
  -6   4   7     1875.31     1864.81     26.20 o 
  -5   4   7       55.07       49.86      3.00 o 
  -4   4   7      376.17      371.87      5.37 o 
  -3   4   7      350.00      361.39      5.18 o 
  -2   4   7        6.69        6.57      2.08 o 
  -1   4   7      354.39      353.83      5.10 o 
   0   4   7      289.53      267.41      4.06 o 
   1   4   7       13.13        7.84      1.98 o 
   2   4   7     1963.73     1979.02     18.25 o 
   3   4   7       87.71       97.89      3.54 o 
   4   4   7       94.56       90.03      3.79 o 
   5   4   7      193.82      177.31      4.90 o 
   6   4   7      342.04      329.82      6.54 o 
   7   4   7      316.27      258.96      5.77 o 
   8   4   7       63.27       60.09      4.23 o 
   9   4   7        6.87       12.54      5.34 o 
  10   4   7      349.52      381.03     13.43 o 
  11   4   7        2.51       11.31      7.89 o 
  12   4   7      488.85      536.13     26.87 o 
 -12   5   7       43.16       51.07      8.49 o 
 -11   5   7      144.38      148.71      7.69 o 
 -10   5   7       93.11       80.20      6.14 o 
  -9   5   7      588.53      599.25     11.92 o 
  -8   5   7      290.97      293.23      8.11 o 
  -7   5   7      955.46      972.49     14.67 o 
  -6   5   7       62.47       60.88      3.27 o 
  -5   5   7        0.02        1.02      2.40 o 
  -4   5   7       15.91       13.94      2.47 o 
  -3   5   7        2.38        0.56      2.35 o 
  -2   5   7      557.64      602.06      8.78 o 
  -1   5   7       37.60       36.93      2.52 o 
   0   5   7      440.00      428.25      6.39 o 
   1   5   7     1539.31     1534.16     15.64 o 
   2   5   7      230.41      225.77      4.81 o 
   3   5   7     1174.42     1171.81     14.00 o 
   4   5   7       56.14       61.81      2.77 o 
   5   5   7      528.98      569.69     13.18 o 
   6   5   7      182.47      160.08      5.39 o 
   7   5   7        3.63       -2.68      3.77 o 
   8   5   7      289.26      271.19     10.13 o 
   9   5   7        2.15       -6.10      6.10 o 
  10   5   7      101.46       96.36      8.37 o 
  11   5   7      103.02       99.55      7.98 o 
 -11   6   7       14.55       15.12      6.58 o 
 -10   6   7        6.14       10.88      5.53 o 
  -9   6   7      292.38      314.95     10.09 o 
  -8   6   7      154.49      151.48      7.05 o 
  -7   6   7      258.63      253.28      7.38 o 
  -6   6   7       26.52       33.21      3.59 o 
  -5   6   7       91.16       93.85      4.03 o 
  -4   6   7       58.75       45.61      3.29 o 
  -3   6   7      268.10      270.75      5.53 o 
  -2   6   7        2.32        8.68      2.48 o 
  -1   6   7      487.15      479.35      8.15 o 
   0   6   7       45.48       50.77      3.45 o 
   1   6   7        0.06        0.27      2.55 o 
   2   6   7       98.62       99.80      3.73 o 
   3   6   7     2707.51     2719.83     34.95 o 
   4   6   7      287.53      291.55      6.51 o 
   5   6   7     1307.95     1239.79     23.92 o 
   6   6   7      246.97      244.37      8.76 o 
   7   6   7        5.93       11.11      5.62 o 
   8   6   7      121.53      135.58      8.67 o 
   9   6   7      278.52      286.99     11.67 o 
  10   6   7       27.51       24.37      7.67 o 
 -10   7   7       91.68       77.69      8.21 o 
  -9   7   7       20.93       23.79      5.78 o 
  -8   7   7      333.98      351.03     10.71 o 
  -7   7   7      191.92      199.28      7.90 o 
  -6   7   7      133.97      134.77      6.60 o 
  -5   7   7       29.26       31.33      4.58 o 
  -4   7   7       15.95       12.50      4.04 o 
  -3   7   7      228.65      228.65      7.46 o 
  -2   7   7      958.56      905.55     15.82 o 
  -1   7   7      321.32      314.41      8.78 o 
   0   7   7      373.10      375.17      8.63 o 
   1   7   7      310.80      307.52      6.29 o 
   2   7   7       59.56       59.11      4.16 o 
   3   7   7       17.36       19.35      3.11 o 
   4   7   7      169.72      182.01      7.18 o 
   5   7   7        9.65       17.70      6.46 o 
   6   7   7       14.01        9.29      7.11 o 
   7   7   7      115.39      118.25      9.31 o 
   8   7   7        3.28        7.95      7.71 o 
   9   7   7        1.62        8.95      7.89 o 
  -9   8   7        2.45        3.10      7.49 o 
  -8   8   7       91.67       65.99      8.00 o 
  -7   8   7        9.79       15.81      6.05 o 
  -6   8   7       97.30      100.90      6.71 o 
  -5   8   7      182.11      181.59      8.17 o 
  -4   8   7        5.34       14.30      4.90 o 
  -3   8   7       42.27       49.11      5.73 o 
  -2   8   7        2.45        6.24      4.41 o 
  -1   8   7        0.41       -1.32      3.92 o 
   0   8   7       39.78       46.42      5.08 o 
   1   8   7      119.37      110.42      6.83 o 
   2   8   7        6.01        6.29      4.48 o 
   3   8   7        4.19        9.10      5.60 o 
   4   8   7       18.89       17.71      6.77 o 
   5   8   7        0.28        0.76      6.30 o 
   6   8   7      115.30      117.86     10.26 o 
   7   8   7        6.07       -2.61      8.05 o 
   8   8   7        0.05       -3.91      7.61 o 
  -7   9   7       74.92       70.57      8.07 o 
  -6   9   7       18.86       11.62      6.51 o 
  -5   9   7       15.72       16.70      8.04 o 
  -4   9   7      106.09      100.21      7.67 o 
  -3   9   7       57.65       62.02      6.73 o 
  -2   9   7      317.57      313.10     10.51 o 
  -1   9   7       11.43        9.11      5.52 o 
   0   9   7      337.28      341.57     10.91 o 
   1   9   7      166.45      165.52      8.12 o 
   2   9   7       24.45       34.48      8.05 o 
   3   9   7        2.14        3.10      5.96 o 
   4   9   7      382.70      415.43     16.20 o 
   5   9   7        1.73        6.39      8.27 o 
   6   9   7       17.71       16.40      9.06 o 
  -4  10   7       86.03       89.33      8.62 o 
  -3  10   7       32.06        9.63      8.25 o 
  -2  10   7      536.99      555.18     18.40 o 
  -1  10   7      360.33      370.25     13.56 o 
   0  10   7       45.92       41.39      7.96 o 
   1  10   7        8.53       15.26      8.70 o 
   2  10   7       44.84       44.23      8.47 o 
   3  10   7       10.52        9.29      6.98 o 
 -14   0   8       12.55        6.17     13.23 o 
 -12   0   8        2.24        6.24      9.23 o 
 -10   0   8      591.38      624.03     32.55 o 
  -8   0   8      853.51      867.12     24.22 o 
  -6   0   8       20.76       22.16      2.38 o 
  -4   0   8       30.61       36.10      3.51 o 
  -2   0   8       15.49       20.37      2.27 o 
   0   0   8     3708.80     3472.39     36.38 o 
   2   0   8       74.17      102.44      3.47 o 
   4   0   8     1505.15     1385.54     18.01 o 
   6   0   8      155.57      154.95      4.93 o 
   8   0   8     2342.49     2353.39     33.51 o 
  10   0   8       30.74       28.34      9.29 o 
  12   0   8      311.65      335.36     39.11 o 
 -13   1   8       16.33       12.35      7.13 o 
 -12   1   8      263.18      261.95     12.29 o 
 -11   1   8       28.90       32.12      5.88 o 
 -10   1   8       15.94       15.86      2.99 o 
  -9   1   8      574.25      555.69     33.43 o 
  -8   1   8      547.38      593.26      7.78 o 
  -7   1   8        0.89        1.16      1.60 o 
  -6   1   8     1150.57     1169.14     12.10 o 
  -5   1   8      255.56      263.21      3.53 o 
  -4   1   8     2071.54     2254.01     17.54 o 
  -3   1   8      347.46      321.89      3.93 o 
  -2   1   8      138.51      140.26      2.66 o 
  -1   1   8       26.56       37.16      1.86 o 
   0   1   8     1632.43     1605.77     12.45 o 
   1   1   8      162.67      187.66      3.30 o 
   2   1   8     4401.53     4450.46     34.12 o 
   3   1   8       34.46       45.56      1.83 o 
   4   1   8      452.98      413.14      5.28 o 
   5   1   8      123.81      117.31      2.45 o 
   6   1   8      820.65      823.60      8.40 o 
   7   1   8      231.21      222.84      3.93 o 
   8   1   8     1129.55     1115.23     13.42 o 
   9   1   8        0.12       -3.01      3.35 o 
  10   1   8       89.11      104.95      6.38 o 
  11   1   8        1.14       -2.98      5.47 o 
  12   1   8        3.12       11.86     11.95 o 
 -13   2   8       60.33       44.12      9.28 o 
 -12   2   8      557.05      542.82     15.39 o 
 -11   2   8       28.11       30.91      4.18 o 
 -10   2   8       31.09       37.71      4.36 o 
  -9   2   8       39.90       45.41      3.39 o 
  -8   2   8      874.57      881.62     12.07 o 
  -7   2   8      557.98      553.09      9.53 o 
  -6   2   8      201.70      206.17      4.03 o 
  -5   2   8      971.89      903.32      8.84 o 
  -4   2   8     8211.69     8588.48     56.87 o 
  -3   2   8      363.33      331.79      3.83 o 
  -2   2   8     1962.90     1992.84     15.67 o 
  -1   2   8       12.75       11.86      1.91 o 
   0   2   8       12.73        8.92      1.63 o 
   1   2   8      148.97      120.48      2.50 o 
   2   2   8        0.01       -1.27      1.27 o 
   3   2   8      299.14      265.22      3.87 o 
   4   2   8       32.59       28.54      1.82 o 
   5   2   8        1.65        2.62      2.19 o 
   6   2   8        1.76        3.69      1.97 o 
   7   2   8       58.19       62.79      2.59 o 
   8   2   8       20.67       23.08      4.04 o 
   9   2   8      107.62      104.74      6.16 o 
  10   2   8      276.09      277.29      9.36 o 
  11   2   8      390.52      385.34     12.68 o 
  12   2   8       11.07       14.25     10.07 o 
 -13   3   8       71.66       65.32     10.56 o 
 -12   3   8       37.20       40.03      8.50 o 
 -11   3   8      114.78      121.29      5.56 o 
 -10   3   8      132.44      127.41      6.16 o 
  -9   3   8       18.94       11.41      4.30 o 
  -8   3   8      114.45      113.10      3.84 o 
  -7   3   8       17.52       18.62      2.77 o 
  -6   3   8      434.92      464.55      7.49 o 
  -5   3   8      500.13      512.73      7.38 o 
  -4   3   8      165.63      172.26      3.49 o 
  -3   3   8       38.96       29.97      2.15 o 
  -2   3   8       12.14        6.72      1.81 o 
  -1   3   8     1216.01     1207.69     10.92 o 
   0   3   8       26.43       31.52      2.31 o 
   1   3   8        9.80        5.05      1.70 o 
   2   3   8      488.71      491.97      5.82 o 
   3   3   8      394.01      398.22      5.74 o 
   4   3   8      418.42      433.84      7.63 o 
   5   3   8      269.17      248.61      5.46 o 
   6   3   8       68.55       61.90      3.35 o 
   7   3   8      372.33      356.06      7.32 o 
   8   3   8      295.98      269.12      6.66 o 
   9   3   8      461.69      462.28     12.86 o 
  10   3   8       92.90       90.62      6.14 o 
  11   3   8       41.66       35.24      5.91 o 
  12   3   8       63.73       68.98     11.02 o 
 -12   4   8        9.78       10.06      7.03 o 
 -11   4   8      101.65      109.67      6.88 o 
 -10   4   8        1.33        1.88      4.10 o 
  -9   4   8      161.42      170.21      7.09 o 
  -8   4   8      277.99      281.81      7.63 o 
  -7   4   8       26.59       26.69      3.12 o 
  -6   4   8      501.14      500.85      8.30 o 
  -5   4   8       52.03       47.94      2.99 o 
  -4   4   8      397.81      410.43      6.75 o 
  -3   4   8      782.52      719.84      8.49 o 
  -2   4   8      214.02      209.34      4.00 o 
  -1   4   8       23.05       21.77      2.17 o 
   0   4   8       47.24       39.59      2.43 o 
   1   4   8      543.52      537.71      6.86 o 
   2   4   8       71.93       54.27      2.17 o 
   3   4   8     1289.81     1321.15     16.12 o 
   4   4   8        0.05        2.00      3.03 o 
   5   4   8      763.54      754.35     11.50 o 
   6   4   8        6.04        3.69      2.94 o 
   7   4   8      117.48      119.01      4.49 o 
   8   4   8      769.54      726.62     14.34 o 
   9   4   8       16.75       12.80      4.91 o 
  10   4   8       92.36       94.17      7.74 o 
  11   4   8       10.58       16.70      6.61 o 
 -12   5   8       41.68       34.67      8.27 o 
 -11   5   8       53.88       44.05      7.21 o 
 -10   5   8       67.63       72.53      6.49 o 
  -9   5   8      111.59      116.12      6.34 o 
  -8   5   8       88.06       80.91      5.81 o 
  -7   5   8      345.37      331.61      9.43 o 
  -6   5   8       20.80       26.77      3.08 o 
  -5   5   8       19.72       18.37      2.92 o 
  -4   5   8      816.29      854.46     11.28 o 
  -3   5   8      203.15      201.03      4.92 o 
  -2   5   8       25.00       26.35      2.60 o 
  -1   5   8      261.46      251.00      5.14 o 
   0   5   8       54.78       60.51      3.26 o 
   1   5   8       32.35       33.30      3.17 o 
   2   5   8      489.82      488.53      7.44 o 
   3   5   8      724.75      724.71     10.40 o 
   4   5   8       25.13       16.96      3.63 o 
   5   5   8       26.51       17.18      3.19 o 
   6   5   8      464.85      516.15     11.58 o 
   7   5   8       44.04       28.33      5.35 o 
   8   5   8       34.74       29.12      5.93 o 
   9   5   8        6.83       14.78      5.91 o 
  10   5   8      172.64      163.63      9.72 o 
  11   5   8       11.16        1.46      9.19 o 
 -11   6   8       12.63       15.93      6.44 o 
 -10   6   8       33.43       35.01      6.48 o 
  -9   6   8       29.77       33.26      6.57 o 
  -8   6   8       58.73       67.62      6.37 o 
  -7   6   8       65.01       70.78      6.24 o 
  -6   6   8      254.81      272.09      7.05 o 
  -5   6   8       42.03       44.61      4.78 o 
  -4   6   8     1215.11     1248.18     19.84 o 
  -3   6   8      298.78      293.99      7.01 o 
  -2   6   8        0.24       -1.15      3.00 o 
  -1   6   8       78.63       73.27      3.83 o 
   0   6   8       41.11       38.96      3.45 o 
   1   6   8      113.76      114.62      3.92 o 
   2   6   8      130.82      140.88      4.16 o 
   3   6   8      210.80      183.36      6.77 o 
   4   6   8     1296.01     1268.77     19.39 o 
   5   6   8       13.59        2.84      4.39 o 
   6   6   8      500.45      490.08     13.26 o 
   7   6   8       10.84       16.80      6.13 o 
   8   6   8      261.80      290.30     11.95 o 
   9   6   8       34.54       42.16      8.14 o 
  10   6   8       31.14       36.26      9.29 o 
 -10   7   8        0.25        4.13      6.22 o 
  -9   7   8        1.81       -3.12      6.33 o 
  -8   7   8       33.24       22.46      6.35 o 
  -7   7   8       56.68       47.55      6.32 o 
  -6   7   8      154.12      158.74      8.48 o 
  -5   7   8      300.64      299.87      8.92 o 
  -4   7   8        3.85        4.13      3.99 o 
  -3   7   8       82.39       80.18      4.83 o 
  -2   7   8      131.88      115.77      5.61 o 
  -1   7   8      253.69      247.60      7.31 o 
   0   7   8      126.98      125.88      4.55 o 
   1   7   8      472.74      483.55     10.08 o 
   2   7   8       40.25       45.67      4.04 o 
   3   7   8       64.60       58.64      4.60 o 
   4   7   8        3.41       10.93      5.79 o 
   5   7   8       30.85       15.64      6.52 o 
   6   7   8       48.11       54.90      7.05 o 
   7   7   8       21.35        8.71      7.53 o 
   8   7   8       12.44        4.92      7.63 o 
   9   7   8       32.11       35.27      7.97 o 
  -8   8   8       13.48       15.18      7.53 o 
  -7   8   8        7.17        7.72      5.92 o 
  -6   8   8        1.75        8.50      5.54 o 
  -5   8   8       21.26       26.01      5.63 o 
  -4   8   8       66.91       63.66      6.56 o 
  -3   8   8        1.19        3.53      6.66 o 
  -2   8   8        2.18        0.50      4.38 o 
  -1   8   8       93.86       90.16      5.08 o 
   0   8   8      143.27      135.25      5.62 o 
   1   8   8       55.60       64.29      5.30 o 
   2   8   8        6.11        7.07      4.31 o 
   3   8   8      123.93      146.92      9.18 o 
   4   8   8      184.97      187.98      9.87 o 
   5   8   8       78.83       81.52      9.30 o 
   6   8   8        2.40       -7.95      8.26 o 
   7   8   8       44.09       41.73      9.09 o 
  -6   9   8        8.67        1.03      7.46 o 
  -5   9   8      344.77      322.96     11.52 o 
  -4   9   8      268.11      281.82     13.55 o 
  -3   9   8        4.53        3.10      5.56 o 
  -2   9   8        2.37        2.77      5.82 o 
  -1   9   8       19.79       21.62      5.32 o 
   0   9   8        2.98       -1.19      6.37 o 
   1   9   8       93.42       75.56      8.63 o 
   2   9   8       57.23       70.94      8.01 o 
   3   9   8      121.17      131.77     10.08 o 
   4   9   8       77.42       73.69      8.44 o 
   5   9   8       39.56       24.91      8.50 o 
  -3  10   8        9.23        3.34      7.18 o 
  -2  10   8        2.35       11.70      7.25 o 
  -1  10   8       43.07       38.28      8.45 o 
   0  10   8       34.89       32.66      8.56 o 
   1  10   8       11.81       10.01      8.46 o 
   2  10   8      260.22      257.67     13.65 o 
 -13   0   9        4.27       11.34     11.36 o 
 -11   0   9       14.34       22.98      6.98 o 
  -9   0   9      341.36      360.59     11.32 o 
  -7   0   9     1011.87     1033.85     15.27 o 
  -5   0   9        4.91        9.78      2.42 o 
  -3   0   9     1529.88     1607.70     18.14 o 
  -1   0   9       57.36       63.84      4.23 o 
   1   0   9      211.24      217.68      5.96 o 
   3   0   9       30.12       40.26      2.96 o 
   5   0   9        3.47        4.31      2.59 o 
   7   0   9     6907.80     6930.94     90.43 o 
   9   0   9       65.05       69.43      8.22 o 
  11   0   9      260.02      241.67     14.67 o 
 -13   1   9      123.53      117.44     14.75 o 
 -12   1   9      107.98      109.45      9.82 o 
 -11   1   9      116.35      111.19      6.45 o 
 -10   1   9       80.00       71.51      7.07 o 
  -9   1   9      560.69      560.52     14.28 o 
  -8   1   9       33.90       37.30      2.68 o 
  -7   1   9       13.43        9.30      2.38 o 
  -6   1   9       83.75       94.19      2.80 o 
  -5   1   9     1095.56     1129.41     10.64 o 
  -4   1   9       57.31       50.88      2.11 o 
  -3   1   9     7347.19     7392.33     47.55 o 
  -2   1   9     2582.11     2615.48     18.57 o 
  -1   1   9       26.56       34.76      1.79 o 
   0   1   9        0.26        0.38      1.45 o 
   1   1   9     2684.95     2750.24     22.40 o 
   2   1   9      148.15      155.16      2.94 o 
   3   1   9      134.60      141.15      2.93 o 
   4   1   9        6.21        6.99      1.59 o 
   5   1   9     1301.50     1272.19     13.04 o 
   6   1   9      450.83      456.42      6.09 o 
   7   1   9     1777.73     1751.18     16.68 o 
   8   1   9        1.75        2.88      3.55 o 
   9   1   9      142.37      144.86      6.73 o 
  10   1   9       10.82        8.00      4.49 o 
  11   1   9       11.39       16.88      5.95 o 
  12   1   9       61.36       43.63     11.73 o 
 -13   2   9       92.80       86.55     10.20 o 
 -12   2   9       23.41       25.16      6.56 o 
 -11   2   9        1.15       -1.19      3.77 o 
 -10   2   9       23.02       13.08      4.22 o 
  -9   2   9       14.20       16.29      3.63 o 
  -8   2   9      558.84      597.38      9.79 o 
  -7   2   9      687.49      704.80      9.99 o 
  -6   2   9       44.98       42.32      3.09 o 
  -5   2   9       46.27       51.47      2.48 o 
  -4   2   9     3690.37     3618.25     26.85 o 
  -3   2   9      552.23      564.11      5.95 o 
  -2   2   9      575.25      583.75      6.47 o 
  -1   2   9       13.68        7.98      1.83 o 
   0   2   9      298.03      343.99      4.62 o 
   1   2   9        1.34        4.54      1.59 o 
   2   2   9      351.38      341.16      4.79 o 
   3   2   9       50.37       57.07      2.25 o 
   4   2   9      320.54      318.44      5.14 o 
   5   2   9      103.46      115.15      3.17 o 
   6   2   9     1012.92     1047.38     12.75 o 
   7   2   9      116.63      100.80      3.35 o 
   8   2   9       14.15        6.59      3.64 o 
   9   2   9        3.94       -4.54      4.54 o 
  10   2   9      757.70      794.84     17.46 o 
  11   2   9        1.72        4.90      5.19 o 
  12   2   9      567.22      598.96     28.28 o 
 -13   3   9       29.02       13.62      8.35 o 
 -12   3   9       46.85       33.67      7.05 o 
 -11   3   9        0.20        1.31      4.36 o 
 -10   3   9      174.55      169.35      7.10 o 
  -9   3   9      362.96      393.28     11.02 o 
  -8   3   9       84.88       79.60      4.10 o 
  -7   3   9       41.26       39.87      3.25 o 
  -6   3   9      970.62      992.94     12.93 o 
  -5   3   9       67.39       70.58      3.31 o 
  -4   3   9     1026.24     1064.02     13.35 o 
  -3   3   9     2774.41     2952.49     24.27 o 
  -2   3   9       80.19       78.51      2.80 o 
  -1   3   9      733.96      756.59      8.07 o 
   0   3   9     1181.42     1192.67     11.76 o 
   1   3   9      191.47      238.82      3.95 o 
   2   3   9      231.17      232.24      4.53 o 
   3   3   9     1245.09     1296.59     15.09 o 
   4   3   9       33.29       27.88      3.13 o 
   5   3   9       26.06       30.30      3.15 o 
   6   3   9       73.09       86.38      3.61 o 
   7   3   9      504.76      455.16      8.31 o 
   8   3   9      638.63      644.14     12.45 o 
   9   3   9        7.12       15.14      4.76 o 
  10   3   9       41.60       37.50      6.23 o 
  11   3   9        8.69        0.02      6.23 o 
  12   3   9      321.15      344.83     21.06 o 
 -12   4   9       90.08       90.78      9.35 o 
 -11   4   9      159.89      160.80      7.10 o 
 -10   4   9        2.58        3.15      4.68 o 
  -9   4   9      260.55      266.18      8.76 o 
  -8   4   9      864.16      878.75     15.20 o 
  -7   4   9        6.48        2.61      2.95 o 
  -6   4   9       35.62       31.11      3.13 o 
  -5   4   9      296.95      295.43      5.67 o 
  -4   4   9      625.62      623.92      8.95 o 
  -3   4   9        4.66        4.98      2.52 o 
  -2   4   9      808.65      822.94      9.54 o 
  -1   4   9        0.91        2.11      2.22 o 
   0   4   9      188.83      173.10      3.91 o 
   1   4   9       95.84      101.56      3.32 o 
   2   4   9      907.47      870.88     10.02 o 
   3   4   9      311.48      325.79      8.39 o 
   4   4   9      350.71      328.25      6.57 o 
   5   4   9      157.11      145.33      5.80 o 
   6   4   9      927.18      895.97     13.11 o 
   7   4   9       59.03       36.68      4.47 o 
   8   4   9        2.78       11.68      4.98 o 
   9   4   9       10.55       18.68      5.98 o 
  10   4   9      316.20      343.33     12.00 o 
  11   4   9       60.20       58.78      8.25 o 
 -12   5   9        0.61        0.59      7.95 o 
 -11   5   9        0.01        9.84      7.53 o 
 -10   5   9        8.27        6.86      5.33 o 
  -9   5   9        2.51       -1.81      4.32 o 
  -8   5   9      239.72      245.56      8.23 o 
  -7   5   9        8.17       10.72      3.90 o 
  -6   5   9      125.69      125.11      4.70 o 
  -5   5   9        5.27        7.78      3.21 o 
  -4   5   9       10.24        9.22      3.12 o 
  -3   5   9        3.65        0.98      2.81 o 
  -2   5   9        9.72        9.60      2.83 o 
  -1   5   9      160.08      180.16      4.98 o 
   0   5   9       40.02       38.94      3.33 o 
   1   5   9      929.55      951.91     12.42 o 
   2   5   9       15.93       19.69      2.54 o 
   3   5   9       11.90        9.71      3.58 o 
   4   5   9       35.37       28.04      4.00 o 
   5   5   9       24.04       16.12      3.74 o 
   6   5   9      117.91      108.12      6.36 o 
   7   5   9        9.40        5.63      4.58 o 
   8   5   9      188.85      158.10      9.80 o 
   9   5   9        1.61       -1.87      6.76 o 
  10   5   9      122.88      122.14     10.02 o 
 -11   6   9       47.05       47.93      7.42 o 
 -10   6   9      240.68      217.83     10.21 o 
  -9   6   9       55.83       56.55      6.50 o 
  -8   6   9       46.99       22.99      6.71 o 
  -7   6   9       20.41       24.96      5.01 o 
  -6   6   9       41.88       46.97      4.58 o 
  -5   6   9      169.57      180.85      6.39 o 
  -4   6   9      685.25      680.36     12.51 o 
  -3   6   9      138.55      154.84      5.83 o 
  -2   6   9      120.99      120.29      4.85 o 
  -1   6   9     1015.22     1065.18     14.41 o 
   0   6   9      389.09      393.64      9.29 o 
   1   6   9      397.24      424.72      8.10 o 
   2   6   9      277.91      274.82      5.84 o 
   3   6   9     2111.48     2142.44     27.89 o 
   4   6   9       11.51       16.06      4.82 o 
   5   6   9        0.01       -4.76      4.76 o 
   6   6   9       22.96       17.50      5.52 o 
   7   6   9       56.07       49.71      6.97 o 
   8   6   9       26.30       25.89      8.06 o 
   9   6   9       88.02      107.81      8.68 o 
  10   6   9        1.70       14.03     10.02 o 
 -10   7   9       97.81      100.90      8.69 o 
  -9   7   9      126.99      101.94      8.12 o 
  -8   7   9      114.13      109.63      7.63 o 
  -7   7   9      253.17      242.44      9.83 o 
  -6   7   9       88.09       87.23      7.12 o 
  -5   7   9      267.84      269.13      9.18 o 
  -4   7   9        8.37       10.15      4.22 o 
  -3   7   9      248.47      249.70     11.21 o 
  -2   7   9       40.68       43.47      4.41 o 
  -1   7   9        9.44       15.80      4.06 o 
   0   7   9       50.59       63.42      5.06 o 
   1   7   9     1146.09     1219.00     18.16 o 
   2   7   9       47.55       53.81      4.71 o 
   3   7   9      672.44      733.31     15.76 o 
   4   7   9      177.33      203.03      8.94 o 
   5   7   9       24.61       16.30      5.94 o 
   6   7   9        0.10       -4.31      6.03 o 
   7   7   9       56.72       78.75      9.28 o 
   8   7   9      184.24      189.00     11.12 o 
  -8   8   9        4.65        6.94      6.53 o 
  -7   8   9        2.69        6.46      7.03 o 
  -6   8   9       11.59        4.60      5.99 o 
  -5   8   9       21.59       28.63      5.72 o 
  -4   8   9       45.67       38.25      5.95 o 
  -3   8   9      108.20      101.15      6.66 o 
  -2   8   9       14.23        7.50      5.20 o 
  -1   8   9       11.30        6.24      3.99 o 
   0   8   9      560.42      575.63     11.33 o 
   1   8   9      323.08      334.16      9.58 o 
   2   8   9       87.34       85.79      8.35 o 
   3   8   9       30.09       30.13      6.60 o 
   4   8   9       75.62       86.45      8.53 o 
   5   8   9       10.77        6.55      6.58 o 
   6   8   9      191.32      202.97     11.61 o 
   7   8   9      365.38      392.53     17.01 o 
  -6   9   9      111.26       98.36      8.74 o 
  -5   9   9        0.80       -6.64      6.64 o 
  -4   9   9      143.96      142.64      8.55 o 
  -3   9   9       31.96       33.17      6.70 o 
  -2   9   9      114.25      108.49      7.26 o 
  -1   9   9       44.37       43.97      7.79 o 
   0   9   9       46.66       32.09      8.46 o 
   1   9   9        6.66        7.58      7.43 o 
   2   9   9        7.72        6.40     11.40 o 
   3   9   9      108.13       80.53      8.71 o 
   4   9   9       13.90       12.88      8.14 o 
   5   9   9       48.39       43.03      9.63 o 
  -1  10   9      144.77      139.34     12.88 o 
 -12   0  10      160.58      139.35     20.54 o 
 -10   0  10      117.81      107.78     10.37 o 
  -8   0  10       29.21       27.38      3.86 o 
  -6   0  10      649.17      654.73     12.09 o 
  -4   0  10      393.05      398.84      9.25 o 
  -2   0  10     1152.10     1164.91     17.74 o 
   0   0  10      489.20      503.20      7.65 o 
   2   0  10      336.71      304.30      6.06 o 
   4   0  10        0.12       -0.03      2.76 o 
   6   0  10     1253.78     1239.74     20.82 o 
   8   0  10      450.86      466.03     12.22 o 
  10   0  10      187.39      182.66     15.63 o 
  12   0  10      321.82      258.42     41.83 o 
 -13   1  10       26.16       34.52      8.86 o 
 -12   1  10      196.65      198.14     16.37 o 
 -11   1  10        7.06       10.17      4.12 o 
 -10   1  10       88.83       86.58      6.20 o 
  -9   1  10       42.81       41.21      4.13 o 
  -8   1  10       43.94       50.68      3.06 o 
  -7   1  10       56.88       63.76      3.04 o 
  -6   1  10        5.58        4.01      2.33 o 
  -5   1  10       25.24       27.03      2.24 o 
  -4   1  10     1072.07     1077.99      9.86 o 
  -3   1  10      622.37      662.23      6.51 o 
  -2   1  10      261.33      275.29      3.77 o 
  -1   1  10       75.31       66.08      2.24 o 
   0   1  10     1916.04     1904.51     15.04 o 
   1   1  10     2110.81     2193.49     18.41 o 
   2   1  10      153.89      161.72      2.96 o 
   3   1  10      508.65      562.10      6.62 o 
   4   1  10      481.56      467.92      6.59 o 
   5   1  10      504.48      504.80      7.53 o 
   6   1  10       47.58       44.30      3.02 o 
   7   1  10        0.15        0.50      3.28 o 
   8   1  10        0.52        1.80      4.04 o 
   9   1  10       10.54        6.97      4.34 o 
  10   1  10       92.20       78.11      7.60 o 
  11   1  10       82.53       72.82      7.81 o 
  12   1  10      244.48      188.88     17.66 o 
 -13   2  10      103.46      116.94     12.27 o 
 -12   2  10        0.50       -2.43      7.08 o 
 -11   2  10       30.34       26.95      5.23 o 
 -10   2  10       18.20       21.32      4.83 o 
  -9   2  10      545.98      587.05     13.75 o 
  -8   2  10       20.56       14.90      3.11 o 
  -7   2  10       13.48       11.36      2.87 o 
  -6   2  10       20.70       17.54      2.79 o 
  -5   2  10        6.65        9.00      1.89 o 
  -4   2  10     1310.03     1365.33     12.98 o 
  -3   2  10       76.53       69.98      2.43 o 
  -2   2  10        3.87        4.06      1.83 o 
  -1   2  10      274.30      316.33      4.50 o 
   0   2  10       63.16       58.62      2.25 o 
   1   2  10        0.07        3.27      1.69 o 
   2   2  10       14.38        8.45      1.57 o 
   3   2  10      168.70      172.60      3.61 o 
   4   2  10      786.27      793.44      8.87 o 
   5   2  10     1129.71     1099.96     13.55 o 
   6   2  10      445.84      456.99      7.92 o 
   7   2  10        5.81        6.02      3.67 o 
   8   2  10      162.39      136.14      6.14 o 
   9   2  10      271.40      266.09      9.60 o 
  10   2  10        3.16        4.44      5.37 o 
  11   2  10       37.85       22.06      8.72 o 
  12   2  10       83.64       68.67     15.37 o 
 -12   3  10       72.77       54.81      8.31 o 
 -11   3  10      277.28      284.35      9.59 o 
 -10   3  10       51.20       55.06      5.56 o 
  -9   3  10       95.48       95.43      5.94 o 
  -8   3  10      237.41      262.37      7.11 o 
  -7   3  10      234.48      228.66      5.77 o 
  -6   3  10        7.24        6.52      2.87 o 
  -5   3  10       30.60       36.50      3.76 o 
  -4   3  10      275.64      283.58      5.15 o 
  -3   3  10     1027.09     1075.71     11.53 o 
  -2   3  10      101.53       89.51      3.14 o 
  -1   3  10       14.77       19.16      1.92 o 
   0   3  10      211.56      220.82      3.81 o 
   1   3  10     3517.28     3577.41     30.87 o 
   2   3  10      531.46      539.74      7.43 o 
   3   3  10     1182.28     1212.12     14.46 o 
   4   3  10      477.01      443.88      7.76 o 
   5   3  10      366.58      325.47      6.81 o 
   6   3  10      135.83      145.89      4.81 o 
   7   3  10      607.25      552.51     12.52 o 
   8   3  10      104.34      103.21      5.72 o 
   9   3  10      127.46      116.94      6.97 o 
  10   3  10        8.37        7.17      5.16 o 
  11   3  10      181.08      188.41     16.50 o 
 -12   4  10       31.62       29.12      7.81 o 
 -11   4  10        0.15       -0.35      4.53 o 
 -10   4  10       19.52       25.14      5.99 o 
  -9   4  10      187.32      187.47      7.73 o 
  -8   4  10      423.85      426.07     10.35 o 
  -7   4  10      840.56      855.87     14.69 o 
  -6   4  10        5.07        3.09      2.92 o 
  -5   4  10      984.05      990.91     14.06 o 
  -4   4  10       29.26       29.12      2.81 o 
  -3   4  10       96.01       94.96      3.15 o 
  -2   4  10       76.73       70.58      3.15 o 
  -1   4  10      428.44      452.94      8.09 o 
   0   4  10       48.48       52.80      3.22 o 
   1   4  10      672.08      719.33     10.40 o 
   2   4  10      399.61      412.43      6.37 o 
   3   4  10       29.97       33.84      3.59 o 
   4   4  10       17.11       19.28      3.29 o 
   5   4  10      225.23      219.08      5.78 o 
   6   4  10        1.47        0.69      3.44 o 
   7   4  10        5.44        2.30      4.11 o 
   8   4  10      109.88       96.39      6.55 o 
   9   4  10       32.23       27.58      6.21 o 
  10   4  10      131.31      136.46      9.93 o 
  11   4  10       35.21       40.06      7.84 o 
 -11   5  10      144.34      136.81      8.11 o 
 -10   5  10       10.64        5.81      5.85 o 
  -9   5  10        0.05        1.24      5.30 o 
  -8   5  10      160.16      166.11      7.41 o 
  -7   5  10       53.49       50.99      4.91 o 
  -6   5  10      307.93      299.80      7.40 o 
  -5   5  10        7.92        8.65      3.53 o 
  -4   5  10        0.07       -2.29      2.82 o 
  -3   5  10      366.40      336.59      8.17 o 
  -2   5  10      171.53      159.28      4.87 o 
  -1   5  10      319.24      336.52      7.16 o 
   0   5  10      233.28      233.04      6.43 o 
   1   5  10     1901.58     1986.17     23.97 o 
   2   5  10      681.31      699.02     10.49 o 
   3   5  10      509.08      545.60     10.78 o 
   4   5  10       22.03       23.51      5.42 o 
   5   5  10       19.40       11.09      5.33 o 
   6   5  10       98.72      112.17      6.65 o 
   7   5  10      118.10      107.85      7.19 o 
   8   5  10      355.07      364.76     12.59 o 
   9   5  10        0.71        7.35      7.48 o 
  10   5  10       57.84       48.99      8.86 o 
 -10   6  10       54.99       45.52      6.68 o 
  -9   6  10       19.29        8.85      6.31 o 
  -8   6  10      227.62      215.08      9.36 o 
  -7   6  10        1.01        5.33      6.12 o 
  -6   6  10       69.00       68.36      5.21 o 
  -5   6  10       52.63       51.35      4.89 o 
  -4   6  10      701.07      681.80     11.96 o 
  -3   6  10      112.03      133.30      6.01 o 
  -2   6  10      938.33      967.99     17.62 o 
  -1   6  10      288.68      303.43      8.62 o 
   0   6  10       27.12       25.73      3.40 o 
   1   6  10       31.67       37.43      3.53 o 
   2   6  10      568.42      584.20      9.56 o 
   3   6  10       58.91       65.00      5.00 o 
   4   6  10       43.55       57.65      6.66 o 
   5   6  10        0.01        1.74      4.98 o 
   6   6  10      314.94      363.33     11.47 o 
   7   6  10       15.34        8.07      6.36 o 
   8   6  10        0.27        2.72      7.50 o 
   9   6  10       43.68       42.72      9.70 o 
  -9   7  10       86.98       83.24      7.84 o 
  -8   7  10       25.59       22.24      6.97 o 
  -7   7  10       26.58       18.12      6.69 o 
  -6   7  10       35.52       27.37      6.28 o 
  -5   7  10       23.97       16.92      5.48 o 
  -4   7  10        3.79        7.81      4.22 o 
  -3   7  10      263.41      245.50      8.69 o 
  -2   7  10        9.92        8.18      3.63 o 
  -1   7  10       75.06       78.23      6.69 o 
   0   7  10      104.53      110.17      5.14 o 
   1   7  10      858.41      915.04     15.39 o 
   2   7  10      107.92      109.24      6.82 o 
   3   7  10        1.48        0.03      5.92 o 
   4   7  10      144.00      161.98      9.39 o 
   5   7  10       43.24       55.77      7.21 o 
   6   7  10        2.00        0.31      6.91 o 
   7   7  10      157.87      201.16     12.32 o 
   8   7  10       79.20       77.32      8.69 o 
  -8   8  10      145.21      130.42      9.86 o 
  -7   8  10       15.99       26.56      7.13 o 
  -6   8  10      117.48       97.14      8.53 o 
  -5   8  10        5.88       12.82      6.44 o 
  -4   8  10        0.94       -0.10      5.25 o 
  -3   8  10        5.75        0.43      5.48 o 
  -2   8  10       63.19       60.83      6.48 o 
  -1   8  10      101.47      101.18      6.64 o 
   0   8  10      278.93      288.24      9.54 o 
   1   8  10       30.54       38.89      6.36 o 
   2   8  10      439.86      471.66     15.03 o 
   3   8  10      165.56      162.64      9.98 o 
   4   8  10       26.23       26.07      8.66 o 
   5   8  10        0.03       -2.94      7.85 o 
   6   8  10       37.16       30.68      9.41 o 
  -5   9  10        2.80        5.47      6.63 o 
  -4   9  10        0.49        3.57      7.47 o 
  -3   9  10      153.95      151.40      9.53 o 
  -2   9  10      118.64      115.59      8.32 o 
  -1   9  10      220.60      202.10     10.43 o 
   0   9  10      201.28      197.50     12.14 o 
   1   9  10       20.17       26.58     10.62 o 
   2   9  10        2.45        0.60      7.49 o 
   3   9  10       50.59       35.79      8.99 o 
   4   9  10       52.27       55.57      8.48 o 
 -13   0  11       66.18       54.10     14.56 o 
 -11   0  11       75.99       65.09     10.16 o 
  -9   0  11       77.96       84.61     15.58 o 
  -7   0  11       37.26       37.61      4.41 o 
  -5   0  11      665.06      732.74     16.49 o 
  -3   0  11       11.23        3.47      2.48 o 
  -1   0  11     2200.93     2356.24     33.36 o 
   1   0  11        5.41        1.37      2.68 o 
   3   0  11      257.58      259.12      8.09 o 
   5   0  11     1743.49     1770.61     32.65 o 
   7   0  11       26.60       27.67      3.98 o 
   9   0  11       89.30       90.43     10.02 o 
  11   0  11        9.90       -3.30      9.25 o 
 -13   1  11       13.62       15.69      9.80 o 
 -12   1  11        5.96        7.63     15.22 o 
 -11   1  11        3.34        6.27      5.00 o 
 -10   1  11       83.07       76.78      6.16 o 
  -9   1  11      282.71      292.10      8.90 o 
  -8   1  11       30.91       31.29      3.07 o 
  -7   1  11      249.02      235.79      5.32 o 
  -6   1  11      550.02      571.57      8.87 o 
  -5   1  11        0.09       -0.02      2.34 o 
  -4   1  11      174.53      166.00      3.63 o 
  -3   1  11       14.45       10.55      1.98 o 
  -2   1  11       15.35       20.53      1.82 o 
  -1   1  11      469.31      463.26      5.66 o 
   0   1  11      214.19      221.37      3.85 o 
   1   1  11     2001.99     2082.80     18.65 o 
   2   1  11       22.75       23.95      1.96 o 
   3   1  11       76.98       81.10      3.13 o 
   4   1  11      145.15      138.49      4.44 o 
   5   1  11      859.19      854.29     11.43 o 
   6   1  11      519.23      532.97      8.05 o 
   7   1  11      174.80      175.70      5.67 o 
   8   1  11        0.48       -0.26      4.46 o 
   9   1  11      565.99      589.05     15.12 o 
  10   1  11       66.99       65.07      7.98 o 
  11   1  11       40.26       30.17      7.73 o 
 -13   2  11      117.44      115.41     13.29 o 
 -12   2  11       25.73       36.46      8.63 o 
 -11   2  11       78.54       59.47      7.29 o 
 -10   2  11        0.23        7.11      4.40 o 
  -9   2  11        6.77        1.84      4.50 o 
  -8   2  11      233.36      245.64      7.11 o 
  -7   2  11      424.25      434.58      8.23 o 
  -6   2  11        0.53       -0.98      2.43 o 
  -5   2  11       58.54       62.60      2.87 o 
  -4   2  11        4.25        4.48      2.21 o 
  -3   2  11      889.82      886.03      9.92 o 
  -2   2  11      350.48      366.88      5.39 o 
  -1   2  11        0.05       -1.96      1.96 o 
   0   2  11      445.49      455.62      5.86 o 
   1   2  11       39.38       46.51      2.44 o 
   2   2  11      223.49      243.63      4.38 o 
   3   2  11      173.78      170.33      4.15 o 
   4   2  11     1001.62      999.94     13.31 o 
   5   2  11       28.82       20.80      3.10 o 
   6   2  11      122.04      128.74      4.93 o 
   7   2  11      244.11      242.10      7.32 o 
   8   2  11      164.80      180.16      8.48 o 
   9   2  11       27.14       31.67      6.82 o 
  10   2  11      212.31      256.72     12.74 o 
  11   2  11      578.37      619.10     26.02 o 
 -12   3  11      116.01       78.77      9.15 o 
 -11   3  11        1.95        2.54      5.93 o 
 -10   3  11        6.85       -2.50      6.15 o 
  -9   3  11        4.36        7.34      5.11 o 
  -8   3  11      280.64      286.32      8.52 o 
  -7   3  11      118.20      103.42      4.80 o 
  -6   3  11       40.07       34.29      3.72 o 
  -5   3  11      307.06      300.74      6.65 o 
  -4   3  11       36.12       34.08      3.15 o 
  -3   3  11        0.30        0.84      2.95 o 
  -2   3  11      734.58      748.12      9.98 o 
  -1   3  11        5.71        7.42      2.24 o 
   0   3  11      144.72      144.99      3.68 o 
   1   3  11       10.52       12.42      2.21 o 
   2   3  11       31.80       25.49      2.32 o 
   3   3  11       76.82       71.41      3.34 o 
   4   3  11      100.07      101.11      4.83 o 
   5   3  11      279.43      272.64      7.21 o 
   6   3  11      225.82      221.04      6.98 o 
   7   3  11      138.47      127.24      8.17 o 
   8   3  11        2.94        8.69      5.20 o 
   9   3  11      108.19      105.93      7.80 o 
  10   3  11      252.15      235.83     10.87 o 
  11   3  11       59.75       65.09      9.69 o 
 -12   4  11       58.68       49.98      9.21 o 
 -11   4  11        4.03        9.59      5.53 o 
 -10   4  11      162.38      145.23      8.32 o 
  -9   4  11      164.44      170.93      8.08 o 
  -8   4  11       96.83       85.87      7.10 o 
  -7   4  11       32.07       27.08      4.59 o 
  -6   4  11       25.28       21.22      3.55 o 
  -5   4  11      194.84      200.64      5.30 o 
  -4   4  11      253.91      238.97      6.13 o 
  -3   4  11       11.97       10.50      2.45 o 
  -2   4  11      139.52      148.72      4.41 o 
  -1   4  11      117.93      113.91      4.36 o 
   0   4  11       52.65       51.43      3.45 o 
   1   4  11      141.70      149.85      4.28 o 
   2   4  11        0.01        1.55      1.64 o 
   3   4  11      228.85      222.54      5.19 o 
   4   4  11      154.35      154.60      6.08 o 
   5   4  11       45.03       52.41      4.84 o 
   6   4  11       97.41       97.76      5.73 o 
   7   4  11       67.10       58.35      5.63 o 
   8   4  11      246.13      255.27      9.96 o 
   9   4  11        5.61        1.86      6.31 o 
  10   4  11        4.83        1.32      7.16 o 
 -11   5  11        0.14        4.51      6.93 o 
 -10   5  11       50.65       39.32      6.96 o 
  -9   5  11      211.90      193.55      8.63 o 
  -8   5  11       30.34       24.02      5.17 o 
  -7   5  11        0.63        2.75      4.58 o 
  -6   5  11       97.77      104.86      5.68 o 
  -5   5  11      896.59      900.63     17.45 o 
  -4   5  11      549.92      556.40     10.23 o 
  -3   5  11      249.00      234.26     10.00 o 
  -2   5  11        7.81        4.86      3.36 o 
  -1   5  11        1.85        0.26      3.45 o 
   0   5  11        0.00       -2.37      3.37 o 
   1   5  11      489.81      475.42      8.27 o 
   2   5  11       53.39       55.53      3.61 o 
   3   5  11      327.88      302.69      7.95 o 
   4   5  11        1.06        5.60      4.15 o 
   5   5  11      581.08      539.58     12.54 o 
   6   5  11       33.81       20.04      4.94 o 
   7   5  11        0.16       -0.86      5.04 o 
   8   5  11       47.67       42.60      8.09 o 
   9   5  11      345.27      384.07     16.82 o 
 -10   6  11      124.81      105.26      8.82 o 
  -9   6  11       11.75        8.07      6.18 o 
  -8   6  11      138.25      152.00     14.08 o 
  -7   6  11      122.09      119.11      7.91 o 
  -6   6  11        4.30        5.80      4.49 o 
  -5   6  11       13.24       12.97      4.69 o 
  -4   6  11      294.48      272.41      7.89 o 
  -3   6  11      833.40      888.79     15.23 o 
  -2   6  11        3.03        6.57      3.34 o 
  -1   6  11        0.19       -3.51      3.51 o 
   0   6  11       15.84       21.01      3.55 o 
   1   6  11      121.87      125.45      5.13 o 
   2   6  11     1224.88     1300.58     20.26 o 
   3   6  11      146.39      127.61      7.07 o 
   4   6  11       19.61       15.57      5.64 o 
   5   6  11       28.93       34.55      5.55 o 
   6   6  11        1.20        7.58      6.37 o 
   7   6  11      107.53      121.83      8.94 o 
   8   6  11       19.01       21.53      8.33 o 
   9   6  11       14.27       10.20      8.59 o 
  -9   7  11       37.87       25.52      7.47 o 
  -8   7  11        3.34        7.17      7.25 o 
  -7   7  11       32.71       42.16      7.26 o 
  -6   7  11       34.01       17.86      6.70 o 
  -5   7  11      117.21      124.61      6.99 o 
  -4   7  11      131.32      119.63      6.56 o 
  -3   7  11      380.00      376.84      9.83 o 
  -2   7  11        0.04        9.87      4.84 o 
  -1   7  11       26.66       30.86      4.87 o 
   0   7  11       42.68       51.72      4.61 o 
   1   7  11       35.63       40.45      5.63 o 
   2   7  11      343.80      353.54     10.66 o 
   3   7  11      157.82      160.74      9.48 o 
   4   7  11      131.20      124.32     12.08 o 
   5   7  11      324.77      308.64     13.40 o 
   6   7  11       78.31       69.62      7.89 o 
   7   7  11      109.70      103.98     11.18 o 
  -7   8  11        4.60        7.00      7.42 o 
  -6   8  11       46.86       45.92      7.52 o 
  -5   8  11        3.03       -5.12      6.11 o 
  -4   8  11        2.67       -3.91      5.62 o 
  -3   8  11        4.35       -5.50      5.89 o 
  -2   8  11       76.82       77.07      6.79 o 
  -1   8  11        8.94        9.78      5.44 o 
   0   8  11      257.33      261.36     10.29 o 
   1   8  11        4.27        2.73      6.54 o 
   2   8  11        5.03        9.55      6.54 o 
   3   8  11      154.33      167.71      9.80 o 
   4   8  11       55.65       57.01      7.93 o 
   5   8  11       76.29       68.02      8.19 o 
   6   8  11       76.86       85.74     11.06 o 
  -4   9  11      104.44      114.87      9.82 o 
  -3   9  11      163.34      171.56     12.71 o 
  -2   9  11       29.61       16.24      8.32 o 
  -1   9  11      115.06      117.30     11.87 o 
   0   9  11       35.84       19.04      8.26 o 
   1   9  11        4.64       17.70      8.98 o 
   2   9  11      139.56      150.25     10.85 o 
   3   9  11       21.11       17.77      7.37 o 
 -12   0  12       57.07       40.89     18.78 o 
 -10   0  12      373.31      373.84     19.45 o 
  -8   0  12      290.04      309.97     12.50 o 
  -6   0  12      502.23      592.82     14.94 o 
  -4   0  12     2155.36     2264.62     34.01 o 
  -2   0  12      460.22      442.58     10.96 o 
   0   0  12     1921.00     2084.36     29.55 o 
   2   0  12        6.28        4.98      3.12 o 
   4   0  12     1275.92     1355.62     28.98 o 
   6   0  12     6394.01     6724.86     92.11 o 
   8   0  12      154.07      168.46     14.82 o 
  10   0  12      222.38      215.50     17.67 o 
 -12   1  12       15.95       14.09     13.39 o 
 -11   1  12       30.04       39.68      7.23 o 
 -10   1  12      713.27      750.84     20.08 o 
  -9   1  12      317.39      333.67     10.45 o 
  -8   1  12      136.65      132.35      5.72 o 
  -7   1  12       41.46       48.17      3.27 o 
  -6   1  12        1.84        1.07      2.65 o 
  -5   1  12       23.73       22.91      2.81 o 
  -4   1  12      342.36      353.12      6.50 o 
  -3   1  12      748.88      727.78     10.36 o 
  -2   1  12        8.02        5.77      2.19 o 
  -1   1  12       62.42       65.26      3.11 o 
   0   1  12      171.65      158.05      4.16 o 
   1   1  12      650.60      647.62      9.87 o 
   2   1  12        1.78        4.07      1.83 o 
   3   1  12       72.00       79.45      3.34 o 
   4   1  12      396.66      397.02      6.90 o 
   5   1  12      549.06      565.43      9.34 o 
   6   1  12      896.01      935.52     12.95 o 
   7   1  12      449.67      433.34     10.60 o 
   8   1  12       85.22       97.66      6.61 o 
   9   1  12      211.24      234.58      9.95 o 
  10   1  12        3.70       -4.80      5.64 o 
  11   1  12      266.43      251.64     16.08 o 
 -12   2  12        5.86        9.88      9.92 o 
 -11   2  12       19.61       14.21      6.35 o 
 -10   2  12       39.75       45.07      5.59 o 
  -9   2  12       35.83       36.00      5.87 o 
  -8   2  12      761.95      824.08     16.10 o 
  -7   2  12       67.39       59.53      4.18 o 
  -6   2  12      813.96      829.56     15.68 o 
  -5   2  12      622.31      597.61     10.48 o 
  -4   2  12      298.60      300.04      5.94 o 
  -3   2  12       21.82       18.66      3.01 o 
  -2   2  12      142.06      155.04      4.01 o 
  -1   2  12     1175.90     1207.55     13.40 o 
   0   2  12      279.85      277.40      5.33 o 
   1   2  12       19.77       22.89      2.61 o 
   2   2  12        5.40        6.34      2.42 o 
   3   2  12      558.45      587.21      9.57 o 
   4   2  12      186.85      178.87      4.73 o 
   5   2  12      458.67      479.95      7.82 o 
   6   2  12     1091.88     1074.95     17.69 o 
   7   2  12       65.45       74.14      5.46 o 
   8   2  12        1.09        7.52      5.26 o 
   9   2  12        3.10        2.57      5.22 o 
  10   2  12        0.06        1.15      6.99 o 
  11   2  12        3.84        2.70      7.55 o 
 -12   3  12        0.97        3.69      7.44 o 
 -11   3  12      220.54      216.13      9.94 o 
 -10   3  12      297.01      281.86     10.59 o 
  -9   3  12       12.80        8.68      4.91 o 
  -8   3  12      156.33      165.82      8.73 o 
  -7   3  12        0.18       -2.50      4.53 o 
  -6   3  12     1500.48     1503.72     23.44 o 
  -5   3  12      200.49      186.80      5.96 o 
  -4   3  12        7.23        5.77      2.41 o 
  -3   3  12        8.48        9.08      3.12 o 
  -2   3  12        0.12        1.79      1.99 o 
  -1   3  12        4.04        3.01      2.60 o 
   0   3  12      911.21      965.50     12.40 o 
   1   3  12      570.55      584.34      8.85 o 
   2   3  12       65.43       66.65      2.94 o 
   3   3  12       15.99       12.03      2.40 o 
   4   3  12       24.81       18.75      2.56 o 
   5   3  12       72.35       70.27      4.63 o 
   6   3  12       94.93       74.17      5.14 o 
   7   3  12        2.97        7.86      4.82 o 
   8   3  12      465.12      447.72     14.42 o 
   9   3  12       44.92       32.18     10.21 o 
  10   3  12       47.16       43.49      8.51 o 
 -11   4  12      143.73      132.52      9.21 o 
 -10   4  12      203.88      194.83      9.59 o 
  -9   4  12      858.92      930.75     20.39 o 
  -8   4  12        4.02        2.60      5.77 o 
  -7   4  12       10.71       10.93      4.68 o 
  -6   4  12        5.57        5.96      4.10 o 
  -5   4  12      569.09      555.64     13.67 o 
  -4   4  12       82.97       89.40      4.78 o 
  -3   4  12       74.97       77.32      3.81 o 
  -2   4  12       29.41       30.20      3.38 o 
  -1   4  12        4.37        4.89      3.28 o 
   0   4  12        0.66       -3.11      3.11 o 
   1   4  12      727.72      707.35     10.38 o 
   2   4  12      214.58      191.96      4.86 o 
   3   4  12       26.41       33.90      3.87 o 
   4   4  12       84.35       67.86      5.48 o 
   5   4  12       88.20       78.91      6.15 o 
   6   4  12      161.18      117.38      5.92 o 
   7   4  12       63.31       67.40      6.62 o 
   8   4  12        5.17       -1.92      5.67 o 
   9   4  12      195.25      205.53     11.58 o 
  10   4  12        9.95        6.39      8.87 o 
 -11   5  12       31.17       21.63      7.41 o 
 -10   5  12      207.41      186.96      9.89 o 
  -9   5  12       39.70       41.75      7.68 o 
  -8   5  12        0.37        3.41      5.66 o 
  -7   5  12       10.53        6.90      4.78 o 
  -6   5  12      335.71      345.05      9.35 o 
  -5   5  12       26.82       20.89      4.25 o 
  -4   5  12      149.54      156.17      6.19 o 
  -3   5  12        0.02        4.59      2.06 o 
  -2   5  12      122.58      138.76      8.07 o 
  -1   5  12      105.14      116.06      4.86 o 
   0   5  12     1342.94     1435.01     20.39 o 
   1   5  12     2393.09     2451.95     30.30 o 
   2   5  12      146.93      148.94      6.61 o 
   3   5  12      109.53       96.06      6.00 o 
   4   5  12      293.34      293.12      9.41 o 
   5   5  12      297.58      308.40     10.14 o 
   6   5  12      306.14      325.08     11.38 o 
   7   5  12      217.73      185.74     10.20 o 
   8   5  12      137.95      171.23     12.63 o 
   9   5  12        5.00        6.16      7.73 o 
 -10   6  12        1.43        3.98      6.70 o 
  -9   6  12      101.65       91.25      8.81 o 
  -8   6  12      101.65      113.10      9.39 o 
  -7   6  12      107.95      110.31      8.39 o 
  -6   6  12       40.96       30.98      5.20 o 
  -5   6  12      222.24      219.76      8.05 o 
  -4   6  12      177.68      174.02      6.68 o 
  -3   6  12      258.58      269.88      7.96 o 
  -2   6  12       49.44       54.96      4.47 o 
  -1   6  12       12.84        8.56      4.24 o 
   0   6  12        9.10       11.87      5.32 o 
   1   6  12        0.00       -2.76      3.93 o 
   2   6  12      270.33      294.68      9.94 o 
   3   6  12        2.45        1.25      5.19 o 
   4   6  12      252.47      272.21     10.11 o 
   5   6  12      104.18       84.84      7.14 o 
   6   6  12       79.62       96.97      7.84 o 
   7   6  12       34.08       23.94      9.31 o 
   8   6  12       12.21       13.37      9.72 o 
  -8   7  12        0.10        4.12      7.95 o 
  -7   7  12       33.62       31.29      7.62 o 
  -6   7  12      315.87      320.14     14.14 o 
  -5   7  12       39.99       41.75      6.13 o 
  -4   7  12      104.39       86.82      6.19 o 
  -3   7  12       85.00       76.59      6.74 o 
  -2   7  12       12.51       21.30      5.11 o 
  -1   7  12       18.49       22.24      5.81 o 
   0   7  12      146.01      155.89      7.03 o 
   1   7  12       75.52       79.10      6.58 o 
   2   7  12      162.32      165.45      8.73 o 
   3   7  12       55.46       53.72      7.28 o 
   4   7  12      323.13      315.40     12.28 o 
   5   7  12       12.70        4.29      8.77 o 
   6   7  12       25.75       15.33      8.55 o 
   7   7  12        0.01       -7.38      8.88 o 
  -6   8  12      240.26      228.63     16.30 o 
  -5   8  12        7.54       16.37      6.84 o 
  -4   8  12       28.35       18.71      5.77 o 
  -3   8  12        5.67        8.19      6.03 o 
  -2   8  12       21.72        8.37      5.44 o 
  -1   8  12      375.86      350.14     12.29 o 
   0   8  12        8.21        5.81      7.02 o 
   1   8  12       14.67       21.69      7.87 o 
   2   8  12        0.01       -6.22      6.22 o 
   3   8  12        0.38       -7.41      7.92 o 
   4   8  12        4.39        5.52      7.78 o 
   5   8  12       41.66       49.32      9.69 o 
  -3   9  12      429.90      395.75     15.54 o 
  -2   9  12        0.23        7.50     10.40 o 
  -1   9  12        0.70        4.80      8.23 o 
   0   9  12      223.76      210.27     13.77 o 
   1   9  12       19.57        1.33      8.95 o 
 -11   0  13       25.66       19.37     11.08 o 
  -9   0  13       13.12       13.15      7.45 o 
  -7   0  13       86.35       84.05      5.58 o 
  -5   0  13      620.82      634.30     20.71 o 
  -3   0  13     1074.65     1137.00     27.05 o 
  -1   0  13     1159.29     1158.57     33.31 o 
   1   0  13      292.07      297.69     10.52 o 
   3   0  13       46.08       46.05      4.76 o 
   5   0  13       16.17       21.32      4.78 o 
   7   0  13      111.42      115.41      7.64 o 
   9   0  13       24.56       13.86     11.19 o 
 -12   1  13       89.99       92.11     15.18 o 
 -11   1  13       86.51       89.62      8.59 o 
 -10   1  13       85.26       98.34      8.75 o 
  -9   1  13      158.88      182.83      9.01 o 
  -8   1  13      218.06      212.72      8.86 o 
  -7   1  13       28.29       25.00      4.10 o 
  -6   1  13       30.99       27.38      3.28 o 
  -5   1  13       13.94       12.81      3.03 o 
  -4   1  13       53.90       49.83      3.17 o 
  -3   1  13       25.33       20.76      2.97 o 
  -2   1  13      129.47      127.85      4.22 o 
  -1   1  13      139.32      142.66      5.45 o 
   0   1  13       12.46       10.69      2.52 o 
   1   1  13       12.89       16.33      2.47 o 
   2   1  13      111.44      107.11      4.71 o 
   3   1  13      110.78      121.67      4.79 o 
   4   1  13      190.61      164.18      5.55 o 
   5   1  13      480.38      485.54     11.99 o 
   6   1  13        4.16       -0.05      3.66 o 
   7   1  13      168.85      178.95      7.58 o 
   8   1  13      100.01      118.03     15.29 o 
   9   1  13      101.41       97.58      9.10 o 
  10   1  13      299.05      302.57     17.09 o 
 -12   2  13        0.08        6.49      9.75 o 
 -11   2  13      331.41      306.40     13.17 o 
 -10   2  13        2.65        6.19      6.42 o 
  -9   2  13       71.87       74.97      6.97 o 
  -8   2  13       32.43       28.43      5.49 o 
  -7   2  13        0.45        5.33      4.17 o 
  -6   2  13       73.41       63.58      4.84 o 
  -5   2  13     4066.96     4272.53     46.79 o 
  -4   2  13      341.95      340.98      7.91 o 
  -3   2  13      449.74      481.08      8.92 o 
  -2   2  13      783.35      808.28     18.06 o 
  -1   2  13       22.28       17.51      2.96 o 
   0   2  13      170.14      157.83      4.54 o 
   1   2  13        6.36        6.58      2.22 o 
   2   2  13      113.53      108.32      4.14 o 
   3   2  13       58.58       62.15      3.77 o 
   4   2  13       12.68       10.84      2.33 o 
   5   2  13     2739.35     2708.32     49.89 o 
   6   2  13       62.49       60.95      5.10 o 
   7   2  13      132.59      131.13      6.91 o 
   8   2  13       30.02       25.99      6.19 o 
   9   2  13      172.63      155.72     12.98 o 
  10   2  13      276.74      322.07     17.50 o 
 -11   3  13       89.35       75.25      7.76 o 
 -10   3  13      171.22      164.19     10.22 o 
  -9   3  13      128.32       95.86      7.85 o 
  -8   3  13       30.95       41.70      6.05 o 
  -7   3  13       28.30       19.97      4.84 o 
  -6   3  13      738.13      735.92     13.82 o 
  -5   3  13        8.27        7.84      3.72 o 
  -4   3  13     1026.81     1053.91     15.33 o 
  -3   3  13      154.29      158.93      5.40 o 
  -2   3  13      120.67      110.99      3.76 o 
  -1   3  13        3.29        6.51      2.82 o 
   0   3  13      980.13      971.29     12.59 o 
   1   3  13      803.24      831.34     11.61 o 
   2   3  13       33.99       41.49      3.08 o 
   3   3  13        4.62        0.83      3.53 o 
   4   3  13      430.32      461.74      9.89 o 
   5   3  13        0.56        6.75      3.90 o 
   6   3  13      178.17      171.18      8.33 o 
   7   3  13        0.05        2.06      4.71 o 
   8   3  13      229.38      222.13     10.51 o 
   9   3  13        0.36        6.28      6.80 o 
  10   3  13      629.42      688.39     29.31 o 
 -11   4  13        1.58        4.68      7.47 o 
 -10   4  13       88.16       86.45      8.39 o 
  -9   4  13      184.54      177.78      9.86 o 
  -8   4  13       53.81       32.04      6.69 o 
  -7   4  13       51.11       50.71      6.51 o 
  -6   4  13      175.75      191.11      7.65 o 
  -5   4  13        1.96        1.30      4.03 o 
  -4   4  13      114.66      116.84      9.06 o 
  -3   4  13        1.64        5.08      2.99 o 
  -2   4  13      282.31      290.14      7.68 o 
  -1   4  13      421.03      449.24      8.65 o 
   0   4  13       59.56       61.34      3.68 o 
   1   4  13      960.88     1005.63     13.92 o 
   2   4  13       55.35       51.84      4.38 o 
   3   4  13        0.00        1.67      3.09 o 
   4   4  13       44.59       46.27      5.58 o 
   5   4  13       15.41       20.43      5.43 o 
   6   4  13      189.13      161.62      8.48 o 
   7   4  13      173.90      161.40      8.41 o 
   8   4  13       11.41        6.75      6.49 o 
   9   4  13       43.50       45.90      7.67 o 
 -10   5  13       24.98       23.16      8.03 o 
  -9   5  13        2.05        2.20      6.61 o 
  -8   5  13        1.85        2.10      6.49 o 
  -7   5  13      256.67      241.32      9.25 o 
  -6   5  13       51.29       41.47      5.70 o 
  -5   5  13       48.87       50.27      5.14 o 
  -4   5  13      326.36      345.03      8.56 o 
  -3   5  13      255.28      272.42      8.11 o 
  -2   5  13      147.00      157.31      5.65 o 
  -1   5  13        6.39        2.39      3.76 o 
   0   5  13      292.70      299.19      8.49 o 
   1   5  13      389.15      399.75      9.12 o 
   2   5  13       11.88       14.06      3.86 o 
   3   5  13      506.42      524.51     11.75 o 
   4   5  13       73.43       75.95      6.16 o 
   5   5  13       61.87       56.74      6.74 o 
   6   5  13        2.14        4.14      5.38 o 
   7   5  13      371.62      424.48     20.20 o 
   8   5  13        2.39        1.24      8.11 o 
  -9   6  13      142.81      127.95     10.35 o 
  -8   6  13       20.48       35.48      7.22 o 
  -7   6  13       50.42       42.92      7.61 o 
  -6   6  13        8.96       -0.06      4.82 o 
  -5   6  13        1.39       -2.57      4.87 o 
  -4   6  13       73.40       71.24      5.44 o 
  -3   6  13        5.54        7.72      4.72 o 
  -2   6  13        6.35        3.56      4.49 o 
  -1   6  13       25.83       35.00      4.62 o 
   0   6  13       21.34       31.06      5.16 o 
   1   6  13       87.24       88.71      6.74 o 
   2   6  13       18.82       18.82      5.48 o 
   3   6  13      189.75      180.08      9.94 o 
   4   6  13       20.83       12.37      5.75 o 
   5   6  13      102.55      114.43      7.42 o 
   6   6  13        0.01       -1.30      7.49 o 
   7   6  13        4.73       -9.85     10.09 o 
  -8   7  13        0.00       -0.07      7.14 o 
  -7   7  13        6.08        3.35      7.03 o 
  -6   7  13       99.66       84.31      8.69 o 
  -5   7  13       32.40       25.80      6.20 o 
  -4   7  13      180.30      171.96      7.98 o 
  -3   7  13        3.94        2.65      4.85 o 
  -2   7  13       46.38       44.00      5.97 o 
  -1   7  13       19.35       17.00      5.12 o 
   0   7  13        9.92        6.73      6.19 o 
   1   7  13      661.81      699.80     16.70 o 
   2   7  13       24.49       15.83      6.23 o 
   3   7  13       68.96       57.16      7.95 o 
   4   7  13       12.23       10.24      7.27 o 
   5   7  13       45.00       33.60      7.23 o 
   6   7  13       19.85       13.95      8.58 o 
  -6   8  13       81.31       85.46     11.22 o 
  -5   8  13        0.03        4.63      6.98 o 
  -4   8  13       55.05       37.92      7.10 o 
  -3   8  13      135.92      142.74      8.24 o 
  -2   8  13        5.86        4.83      5.95 o 
  -1   8  13      268.29      252.98     11.69 o 
   0   8  13       15.48        7.52      7.90 o 
   1   8  13      566.74      557.40     19.41 o 
   2   8  13      130.26      117.10     10.85 o 
   3   8  13       25.71       17.22      7.89 o 
   4   8  13        6.62       -1.14      7.65 o 
 -12   0  14        0.26        3.65     23.24 o 
 -10   0  14        2.99       -7.02      9.85 o 
  -8   0  14       91.08      100.42     12.78 o 
  -6   0  14      236.03      222.55      9.04 o 
  -4   0  14       10.30        9.53      4.57 o 
  -2   0  14      152.22      163.33      6.99 o 
   0   0  14       26.90       25.76      5.88 o 
   2   0  14       66.18       70.56      4.94 o 
   4   0  14      106.09      100.31      7.77 o 
   6   0  14      141.88      176.30     14.15 o 
   8   0  14      174.06      163.86     13.27 o 
  10   0  14        0.05        6.17     12.77 o 
 -12   1  14        0.90      -13.95     13.95 o 
 -11   1  14        2.50        8.20      7.08 o 
 -10   1  14      177.00      193.34     11.33 o 
  -9   1  14       31.57       31.85      7.06 o 
  -8   1  14       41.59       39.98      5.79 o 
  -7   1  14       20.25       17.50      4.81 o 
  -6   1  14        6.64        3.14      3.90 o 
  -5   1  14      368.72      388.92      8.19 o 
  -4   1  14        0.71        1.14      2.95 o 
  -3   1  14      293.66      310.25      6.48 o 
  -2   1  14       11.62       14.57      3.22 o 
  -1   1  14       16.53       10.59      3.13 o 
   0   1  14      516.93      541.01      9.42 o 
   1   1  14      205.27      211.24      6.15 o 
   2   1  14      548.83      558.37      9.12 o 
   3   1  14      540.39      600.44     11.04 o 
   4   1  14       20.92       19.11      3.40 o 
   5   1  14      760.90      788.13     14.02 o 
   6   1  14       12.86       15.10      4.71 o 
   7   1  14       30.35       32.75      5.69 o 
   8   1  14       64.25       72.30      7.41 o 
   9   1  14        4.44       -0.74      7.23 o 
  10   1  14        0.10        3.83      7.23 o 
 -11   2  14       14.93       11.42      7.40 o 
 -10   2  14       18.42       24.58      7.04 o 
  -9   2  14        0.93        8.15      6.80 o 
  -8   2  14        3.71        3.28      5.65 o 
  -7   2  14      258.33      280.47      9.37 o 
  -6   2  14      155.63      157.52      6.60 o 
  -5   2  14      200.99      192.35      5.96 o 
  -4   2  14        0.58        0.98      3.27 o 
  -3   2  14      418.14      420.99     10.26 o 
  -2   2  14       58.32       58.83      4.10 o 
  -1   2  14      109.81      111.78      5.18 o 
   0   2  14       94.87       96.47      4.01 o 
   1   2  14       38.31       34.76      3.23 o 
   2   2  14      536.92      511.51      8.43 o 
   3   2  14       65.97       74.82      3.39 o 
   4   2  14      106.34      113.11      5.71 o 
   5   2  14        7.57       13.25      5.21 o 
   6   2  14       62.11       60.60      5.87 o 
   7   2  14      181.53      178.69      7.62 o 
   8   2  14       12.65        4.27      7.94 o 
   9   2  14       37.50       27.10      9.13 o 
  10   2  14       19.89       22.87      9.07 o 
 -11   3  14        4.64       -0.30      7.46 o 
 -10   3  14       94.26       77.56      7.89 o 
  -9   3  14      120.54      129.51      8.69 o 
  -8   3  14        1.97       -5.06      5.73 o 
  -7   3  14       74.46       65.87      5.65 o 
  -6   3  14       25.44       20.31      5.63 o 
  -5   3  14        7.53        5.41      4.66 o 
  -4   3  14        4.37       10.75      5.47 o 
  -3   3  14       19.11       19.30      3.82 o 
  -2   3  14      288.70      302.10      8.38 o 
  -1   3  14       36.05       33.87      3.01 o 
   0   3  14        9.76        8.51      3.31 o 
   1   3  14      218.82      216.49      5.82 o 
   2   3  14        4.13        2.83      2.05 o 
   3   3  14       79.24       87.15      5.36 o 
   4   3  14      158.95      175.29      7.76 o 
   5   3  14        0.57        6.01      5.00 o 
   6   3  14      404.90      371.41     11.25 o 
   7   3  14       45.32       31.35      5.81 o 
   8   3  14       10.23       -7.78      7.78 o 
   9   3  14      234.55      238.70     17.12 o 
 -10   4  14        5.99       -2.36      6.71 o 
  -9   4  14       62.14       50.78      7.28 o 
  -8   4  14        2.45        2.82      6.22 o 
  -7   4  14        3.05        7.09      5.40 o 
  -6   4  14       31.88       34.38      6.32 o 
  -5   4  14      109.77      125.11      6.82 o 
  -4   4  14      175.93      186.20      6.48 o 
  -3   4  14      354.53      391.90      9.05 o 
  -2   4  14        9.74        8.71      3.76 o 
  -1   4  14      230.77      243.00      7.84 o 
   0   4  14        1.27        2.84      3.47 o 
   1   4  14      446.12      488.90      9.45 o 
   2   4  14       23.25       20.29      3.53 o 
   3   4  14      215.00      204.31      7.50 o 
   4   4  14       16.07       20.24      4.90 o 
   5   4  14        0.81       -0.30      5.54 o 
   6   4  14        0.33        6.29      5.37 o 
   7   4  14      253.31      231.20     13.85 o 
   8   4  14        5.30        4.65      7.77 o 
   9   4  14        0.04        1.58      9.95 o 
 -10   5  14       41.82       23.11      8.54 o 
  -9   5  14      105.97      103.69      9.79 o 
  -8   5  14       26.09       29.69      7.37 o 
  -7   5  14       54.83       50.76      7.19 o 
  -6   5  14        5.35        5.58      5.15 o 
  -5   5  14      312.37      326.20     10.64 o 
  -4   5  14      172.66      180.29      7.13 o 
  -3   5  14      267.89      297.40      8.78 o 
  -2   5  14      282.18      319.79      8.37 o 
  -1   5  14        0.04       -4.24      4.24 o 
   0   5  14      726.56      797.49     14.65 o 
   1   5  14       22.33       17.18      3.93 o 
   2   5  14      150.62      160.85      8.52 o 
   3   5  14       66.29       47.92      5.86 o 
   4   5  14        7.26        3.01      5.84 o 
   5   5  14       41.35       35.63      6.12 o 
   6   5  14       14.20       14.73      6.16 o 
   7   5  14        1.09        5.28      7.06 o 
   8   5  14        0.75        5.67      8.35 o 
  -8   6  14       45.20       31.80      7.68 o 
  -7   6  14        1.56       -0.53      6.88 o 
  -6   6  14      232.53      210.84      8.57 o 
  -5   6  14      418.98      408.08     11.91 o 
  -4   6  14       17.40       25.15      5.58 o 
  -3   6  14       14.16       18.49      5.28 o 
  -2   6  14       60.67       71.80      5.89 o 
  -1   6  14      349.80      368.87     10.27 o 
   0   6  14      247.91      275.49      8.32 o 
   1   6  14        0.36       -3.14      4.84 o 
   2   6  14       22.94       12.60      5.69 o 
   3   6  14       52.28       60.37      6.27 o 
   4   6  14       30.27       32.50      6.90 o 
   5   6  14       69.99       80.11     11.72 o 
   6   6  14       14.11        3.36      7.69 o 
   7   6  14        5.51       -0.23      8.64 o 
  -7   7  14       19.50        8.78      7.69 o 
  -6   7  14      126.42      126.12     12.83 o 
  -5   7  14        0.52        2.76      5.86 o 
  -4   7  14        3.48        0.66      5.63 o 
  -3   7  14       14.73       12.91      5.83 o 
  -2   7  14        2.99        1.83      5.56 o 
  -1   7  14       66.48       77.88      7.53 o 
   0   7  14       80.11       66.05      7.30 o 
   1   7  14        0.03        0.54      6.94 o 
   2   7  14       19.78       27.41      6.49 o 
   3   7  14        0.91       12.47      7.05 o 
   4   7  14      180.92      179.51     11.68 o 
   5   7  14        7.89        7.27      6.65 o 
  -4   8  14       45.77       35.86      7.44 o 
  -3   8  14      204.10      177.60     10.29 o 
  -2   8  14       12.10       10.09      8.04 o 
  -1   8  14      617.12      589.02     19.30 o 
   0   8  14      123.74      112.07     10.08 o 
   1   8  14        4.41        9.67      7.80 o 
   2   8  14        0.36        8.02      7.61 o 
   3   8  14       37.77       37.99      9.98 o 
 -11   0  15      322.66      315.39     24.10 o 
  -9   0  15      153.48      169.38     14.45 o 
  -7   0  15      120.00      115.23      9.70 o 
  -5   0  15      271.73      286.22     10.38 o 
  -3   0  15       91.63       82.74      5.97 o 
  -1   0  15     3115.09     3316.18     53.31 o 
   1   0  15      443.22      477.71     14.58 o 
   3   0  15     1188.61     1205.87     25.41 o 
   5   0  15      460.39      482.04     16.17 o 
   7   0  15      208.53      241.24     17.27 o 
   9   0  15     1296.74     1441.68     63.16 o 
 -11   1  15      124.14      146.55     11.66 o 
 -10   1  15       17.75        9.56      7.16 o 
  -9   1  15        1.15       -3.87      6.92 o 
  -8   1  15        8.96        9.16      5.86 o 
  -7   1  15        2.60        0.97      5.11 o 
  -6   1  15        8.11        8.63      4.51 o 
  -5   1  15        2.03        3.54      3.62 o 
  -4   1  15        0.15        0.15      3.48 o 
  -3   1  15      412.03      457.95      8.99 o 
  -2   1  15       68.21       73.65      4.94 o 
  -1   1  15        4.31        7.25      3.38 o 
   0   1  15      693.90      714.26     13.36 o 
   1   1  15      384.78      397.52      9.43 o 
   2   1  15      608.77      635.48     15.40 o 
   3   1  15      149.29      155.51      6.08 o 
   4   1  15      493.62      545.73     12.05 o 
   5   1  15        5.63       -0.05      4.51 o 
   6   1  15       40.40       29.73      5.26 o 
   7   1  15        2.87        0.25      6.73 o 
   8   1  15       61.36       54.16      8.17 o 
   9   1  15       80.97       52.79      9.24 o 
 -11   2  15       33.44       35.08      8.73 o 
 -10   2  15       33.96       33.25      7.27 o 
  -9   2  15       21.03        7.58      9.36 o 
  -8   2  15      138.83      121.37      8.06 o 
  -7   2  15        0.28        5.10      5.04 o 
  -6   2  15      106.58      113.32      6.39 o 
  -5   2  15       45.60       60.83      5.48 o 
  -4   2  15        0.03        6.86      4.30 o 
  -3   2  15        1.12        0.56      4.01 o 
  -2   2  15       74.20       73.01      4.45 o 
  -1   2  15      204.46      218.53      6.26 o 
   0   2  15       25.33       23.66      3.34 o 
   1   2  15       93.56       84.55      4.09 o 
   2   2  15       27.74       25.76      4.15 o 
   3   2  15        3.16        2.04      3.70 o 
   4   2  15       10.71        5.46      4.52 o 
   5   2  15       45.31       37.55      6.08 o 
   6   2  15       37.85       32.58      5.97 o 
   7   2  15      109.10      111.60     10.14 o 
   8   2  15       23.28       26.17      9.41 o 
   9   2  15       16.40        9.29      8.80 o 
 -10   3  15       75.28       76.19      8.28 o 
  -9   3  15        2.56        3.70      7.49 o 
  -8   3  15      101.42       86.44      8.87 o 
  -7   3  15       13.85       13.96      5.63 o 
  -6   3  15       63.21       60.56      5.64 o 
  -5   3  15       64.09       65.81      5.99 o 
  -4   3  15        8.10        5.34      4.51 o 
  -3   3  15        9.55        5.83      4.18 o 
  -2   3  15      264.51      256.24      8.15 o 
  -1   3  15      249.18      266.03      8.31 o 
   0   3  15      668.47      686.73     15.06 o 
   1   3  15       43.20       38.37      4.30 o 
   2   3  15        3.49        4.39      4.74 o 
   3   3  15       21.14       25.60      4.49 o 
   4   3  15      651.79      708.53     15.94 o 
   5   3  15       44.10       50.70      6.38 o 
   6   3  15        0.47       -6.08      6.08 o 
   7   3  15       22.79       24.76      7.00 o 
   8   3  15      125.32      118.16     12.69 o 
 -10   4  15      154.57      168.48     10.22 o 
  -9   4  15       15.42        7.23      6.20 o 
  -8   4  15        1.53        3.36      7.14 o 
  -7   4  15      494.57      490.61     14.74 o 
  -6   4  15      493.65      514.93     13.24 o 
  -5   4  15      353.27      354.24     10.95 o 
  -4   4  15        6.89        7.29      4.82 o 
  -3   4  15       19.51       15.71      5.09 o 
  -2   4  15      156.25      173.68      7.01 o 
  -1   4  15      127.21      131.23      6.10 o 
   0   4  15       79.93       89.90      5.74 o 
   1   4  15       67.52       56.04      5.04 o 
   2   4  15       11.13        5.67      3.85 o 
   3   4  15      335.66      332.28     10.39 o 
   4   4  15       57.82       52.12      6.65 o 
   5   4  15       32.33       31.36      5.90 o 
   6   4  15       39.27       38.38      6.65 o 
   7   4  15       42.93       27.70      6.98 o 
   8   4  15       21.60       43.33      9.38 o 
  -9   5  15        0.20        4.85      8.02 o 
  -8   5  15        0.01        2.61      7.28 o 
  -7   5  15      134.56      139.22      9.21 o 
  -6   5  15      760.01      753.84     17.93 o 
  -5   5  15      164.63      166.28      7.65 o 
  -4   5  15       12.89       15.36      5.06 o 
  -3   5  15       14.22       11.50      5.38 o 
  -2   5  15        9.25       15.44      5.20 o 
  -1   5  15      607.96      642.85     12.92 o 
   0   5  15      383.09      426.42     10.26 o 
   1   5  15        0.24        6.31      5.57 o 
   2   5  15        0.64       10.45      5.51 o 
   3   5  15       35.83       37.90      6.56 o 
   4   5  15      317.22      308.22     10.33 o 
   5   5  15      119.35      106.84      8.00 o 
   6   5  15        1.19        1.53      6.99 o 
   7   5  15       11.39        7.56      7.47 o 
  -8   6  15       22.49       15.51      9.11 o 
  -7   6  15       80.83       71.73     10.21 o 
  -6   6  15        0.04       -2.92      6.94 o 
  -5   6  15      231.13      217.09      9.08 o 
  -4   6  15       34.43       29.05      5.53 o 
  -3   6  15       25.98       15.65      5.73 o 
  -2   6  15        7.21        3.10      4.97 o 
  -1   6  15      232.24      250.74      8.80 o 
   0   6  15       19.08       22.25      6.49 o 
   1   6  15      245.71      263.37     11.35 o 
   2   6  15        0.67       -5.04      5.63 o 
   3   6  15      558.15      598.06     16.92 o 
   4   6  15        8.13        7.96      6.53 o 
   5   6  15       78.78       67.32      7.93 o 
   6   6  15      112.66      115.90     14.46 o 
  -6   7  15       61.50       53.93      9.01 o 
  -5   7  15        3.88       -3.49      6.40 o 
  -4   7  15       45.39       29.87      7.47 o 
  -3   7  15       47.36       42.98      6.29 o 
  -2   7  15        0.81       -3.50      6.12 o 
  -1   7  15       58.80       50.16      8.29 o 
   0   7  15      405.99      415.54     14.59 o 
   1   7  15        0.55       15.81      8.56 o 
   2   7  15       45.09       53.57      9.29 o 
   3   7  15       20.06       25.74      7.16 o 
   4   7  15       60.54       71.04      9.09 o 
  -2   8  15        1.23       -4.98      8.29 o 
  -1   8  15       93.86       82.29     11.10 o 
   0   8  15      345.64      350.90     15.74 o 
 -10   0  16       92.92      108.15     15.59 o 
  -8   0  16       58.12       63.98     12.34 o 
  -6   0  16      119.21      147.18     11.08 o 
  -4   0  16      130.14      135.92      9.74 o 
  -2   0  16       34.52       24.43      5.49 o 
   0   0  16      487.64      540.18     16.12 o 
   2   0  16      156.47      152.59      8.73 o 
   4   0  16      189.69      206.56     11.15 o 
   6   0  16      161.23      180.98     17.54 o 
   8   0  16      167.85      149.50     15.54 o 
 -11   1  16       35.51       22.28      7.76 o 
 -10   1  16       57.84       49.36      8.45 o 
  -9   1  16        0.70        0.10      7.87 o 
  -8   1  16      213.14      223.70     11.47 o 
  -7   1  16       46.36       46.15      6.19 o 
  -6   1  16       80.42       68.33      6.56 o 
  -5   1  16        2.56        1.77      5.09 o 
  -4   1  16      134.93      135.23      6.86 o 
  -3   1  16      125.36      121.44      5.87 o 
  -2   1  16        0.02       -4.34      4.34 o 
  -1   1  16       76.39       74.36      4.62 o 
   0   1  16        3.69        4.61      3.91 o 
   1   1  16       24.42       24.45      3.55 o 
   2   1  16       88.24       84.23      5.40 o 
   3   1  16        4.91        6.78      4.69 o 
   4   1  16     2599.49     2832.41     41.57 o 
   5   1  16      147.80      148.92      7.84 o 
   6   1  16      246.01      274.46     11.23 o 
   7   1  16        4.54       15.56      7.98 o 
   8   1  16        4.15       13.72      8.15 o 
 -10   2  16       47.15       38.58      8.43 o 
  -9   2  16       63.06       68.93      7.95 o 
  -8   2  16        8.67        2.57      6.13 o 
  -7   2  16       11.23       -0.17      5.38 o 
  -6   2  16      295.06      278.41      9.55 o 
  -5   2  16      103.17       94.20      6.13 o 
  -4   2  16       92.29       95.01      5.66 o 
  -3   2  16        0.12       -1.24      4.18 o 
  -2   2  16      550.71      576.55     13.05 o 
  -1   2  16      108.78      112.41      6.33 o 
   0   2  16        1.55       -4.37      4.37 o 
   1   2  16       31.22       29.74      4.77 o 
   2   2  16        1.64        5.17      4.78 o 
   3   2  16        8.24       10.26      4.47 o 
   4   2  16      588.76      628.25     13.88 o 
   5   2  16      440.12      425.57     14.72 o 
   6   2  16      109.31       92.44      8.14 o 
   7   2  16       38.86       22.02      9.07 o 
   8   2  16      107.92       90.19     11.00 o 
 -10   3  16      148.67      127.99     10.16 o 
  -9   3  16      265.72      273.88     12.68 o 
  -8   3  16      120.45      114.04      9.79 o 
  -7   3  16      161.58      144.85      8.40 o 
  -6   3  16        9.89        9.35      5.22 o 
  -5   3  16      180.94      193.04      8.87 o 
  -4   3  16        1.58        2.05      4.51 o 
  -3   3  16       34.11       31.31      4.99 o 
  -2   3  16      348.32      376.72     10.06 o 
  -1   3  16      817.63      886.23     16.10 o 
   0   3  16      239.37      254.12      7.41 o 
   1   3  16        2.71        0.91      4.18 o 
   2   3  16      199.56      205.14      8.17 o 
   3   3  16      663.79      713.98     16.85 o 
   4   3  16      273.25      248.28      9.00 o 
   5   3  16      149.59      135.34      8.43 o 
   6   3  16      110.38       84.56      8.32 o 
   7   3  16       92.47       81.13      9.98 o 
   8   3  16        7.99        9.79      9.16 o 
  -9   4  16        4.44       -0.85      6.96 o 
  -8   4  16      435.64      419.06     16.12 o 
  -7   4  16        3.94        0.05      6.80 o 
  -6   4  16      108.65      107.09      7.69 o 
  -5   4  16       10.74        7.37      5.20 o 
  -4   4  16        6.09        3.49      4.86 o 
  -3   4  16       72.83       72.34      6.37 o 
  -2   4  16       50.62       59.73      5.65 o 
  -1   4  16      800.82      868.04     16.84 o 
   0   4  16        1.65       -2.63      5.59 o 
   1   4  16      687.68      732.64     16.81 o 
   2   4  16       37.02       40.18      5.78 o 
   3   4  16       17.69       17.19      5.88 o 
   4   4  16        0.33        2.16      5.60 o 
   5   4  16       31.22       25.63      5.74 o 
   6   4  16      138.79      130.75      8.99 o 
   7   4  16      109.37      106.60     10.26 o 
  -8   5  16       15.70       14.46      7.89 o 
  -7   5  16       53.70       37.50      7.88 o 
  -6   5  16        0.69        5.12      6.76 o 
  -5   5  16       33.99       42.33      6.37 o 
  -4   5  16       36.75       37.82      5.90 o 
  -3   5  16      112.97      119.45      6.92 o 
  -2   5  16      115.94      109.01      7.01 o 
  -1   5  16       24.06       13.71      5.52 o 
   0   5  16      433.05      446.07     11.35 o 
   1   5  16       17.67       18.69      6.08 o 
   2   5  16       51.29       48.30      6.17 o 
   3   5  16       17.27       16.23      6.46 o 
   4   5  16      101.00       85.89      8.11 o 
   5   5  16       60.10       55.14      8.42 o 
   6   5  16       35.99       21.27      8.87 o 
  -7   6  16       23.23       17.48      8.76 o 
  -6   6  16       57.72       48.40     12.12 o 
  -5   6  16       21.30       23.08      6.09 o 
  -4   6  16        1.87        2.79      5.57 o 
  -3   6  16        0.23       -0.62      5.88 o 
  -2   6  16      381.72      406.65     12.60 o 
  -1   6  16       59.74       48.60      7.23 o 
   0   6  16        1.95        1.64      6.94 o 
   1   6  16       38.46       23.25      7.37 o 
   2   6  16       26.15       26.18      6.98 o 
   3   6  16        0.10       -6.59      6.59 o 
   4   6  16        2.68        0.01      7.36 o 
   5   6  16        2.82       11.86      7.86 o 
  -5   7  16       16.48       10.15      8.22 o 
  -4   7  16        3.61        1.96      6.72 o 
  -3   7  16       18.08       22.39      7.00 o 
  -2   7  16      110.75      108.41      9.51 o 
  -1   7  16        0.05        4.39      6.65 o 
   0   7  16       10.12       -2.28      8.01 o 
   1   7  16       34.20       27.54      8.20 o 
   2   7  16       21.89       23.80      8.12 o 
   3   7  16        1.59       -3.01      9.47 o 
  -9   0  17       67.69       70.14     14.32 o 
  -7   0  17        6.96        6.68      9.87 o 
  -5   0  17      307.59      301.76     14.07 o 
  -3   0  17       68.41       75.06      7.89 o 
  -1   0  17      120.73      125.68      9.72 o 
   1   0  17       52.08       47.24      7.94 o 
   3   0  17      717.80      810.29     22.80 o 
   5   0  17       96.91       87.21     10.19 o 
   7   0  17      852.75      929.95     46.53 o 
 -10   1  17       13.62       11.07      8.49 o 
  -9   1  17        2.53        5.85      8.05 o 
  -8   1  17        1.78       -4.36      7.05 o 
  -7   1  17      196.32      196.55     10.21 o 
  -6   1  17       98.42      102.48      8.05 o 
  -5   1  17      363.13      393.47     13.92 o 
  -4   1  17       73.75       63.62      6.11 o 
  -3   1  17        2.02        5.34      4.52 o 
  -2   1  17      301.36      325.85      9.38 o 
  -1   1  17       12.87       12.73      4.59 o 
   0   1  17        5.68        1.45      4.83 o 
   1   1  17        3.43       -1.86      3.92 o 
   2   1  17        0.01       -0.65      5.13 o 
   3   1  17        7.92        5.17      4.98 o 
   4   1  17       31.90       37.80      6.44 o 
   5   1  17        3.48        8.94      6.65 o 
   6   1  17       53.87       31.58      7.95 o 
   7   1  17        3.33        4.36      9.94 o 
   8   1  17        0.79       -8.30      8.30 o 
 -10   2  17        7.86        4.11      8.75 o 
  -9   2  17      116.57      107.21      9.98 o 
  -8   2  17        2.46       -2.78      7.68 o 
  -7   2  17      188.58      182.45     10.79 o 
  -6   2  17       43.06       45.95      5.89 o 
  -5   2  17      123.83      111.78      7.28 o 
  -4   2  17       23.05       24.76      6.42 o 
  -3   2  17        2.12        6.79      5.82 o 
  -2   2  17        2.73        0.52      5.57 o 
  -1   2  17      413.65      461.03     11.28 o 
   0   2  17      177.01      209.86      8.57 o 
   1   2  17       10.74       15.26      5.39 o 
   2   2  17        0.13        1.71      6.32 o 
   3   2  17      475.72      488.89     13.07 o 
   4   2  17        1.69        2.41      6.37 o 
   5   2  17       84.51       88.56      8.14 o 
   6   2  17        8.42       11.14      7.01 o 
   7   2  17       33.37       19.48     10.63 o 
  -9   3  17       60.71       59.16      9.48 o 
  -8   3  17        0.20        5.90      7.32 o 
  -7   3  17      362.00      331.64     13.20 o 
  -6   3  17        9.54        8.39      5.65 o 
  -5   3  17        5.32        7.51      5.79 o 
  -4   3  17      113.68      116.59      7.27 o 
  -3   3  17       20.45       20.73      5.55 o 
  -2   3  17        8.66        9.96      4.77 o 
  -1   3  17      170.82      181.26      8.15 o 
   0   3  17       19.97       17.34      5.97 o 
   1   3  17        1.05       -2.99      4.37 o 
   2   3  17       28.34       26.58      5.81 o 
   3   3  17      434.27      441.57     12.83 o 
   4   3  17       25.13       35.15      6.18 o 
   5   3  17       39.27       29.91      7.21 o 
   6   3  17       40.59       35.52      8.54 o 
   7   3  17        0.14       -4.88      9.76 o 
  -8   4  17       47.39       26.33      8.21 o 
  -7   4  17        3.72        1.28      7.35 o 
  -6   4  17      147.11      139.48     10.47 o 
  -5   4  17       24.96       25.35      6.39 o 
  -4   4  17      263.25      279.67      9.82 o 
  -3   4  17       85.62       87.58      6.76 o 
  -2   4  17        4.10        9.65      6.56 o 
  -1   4  17      524.84      564.56     14.12 o 
   0   4  17       23.07       21.46      5.85 o 
   1   4  17       69.23       70.49      7.79 o 
   2   4  17       29.24       29.50      6.39 o 
   3   4  17        0.96       -1.53      6.22 o 
   4   4  17        5.43        4.08      7.03 o 
   5   4  17      210.87      179.23     12.39 o 
   6   4  17        0.64        3.66      8.44 o 
  -7   5  17       56.10       57.88      9.72 o 
  -6   5  17        1.39        0.74      6.86 o 
  -5   5  17        2.23        3.64      6.33 o 
  -4   5  17       16.56       23.12      5.60 o 
  -3   5  17       17.70       24.04      5.97 o 
  -2   5  17        0.11       -3.64      5.49 o 
  -1   5  17       40.00       44.45      8.31 o 
   0   5  17      239.66      235.83     10.76 o 
   1   5  17      146.59      144.09      8.29 o 
   2   5  17       28.26       22.41      7.10 o 
   3   5  17       57.82       59.64      7.27 o 
   4   5  17       70.63       62.16      8.49 o 
   5   5  17       49.34       42.06      7.85 o 
  -6   6  17      113.23       90.58     10.31 o 
  -5   6  17       64.32       49.89      7.08 o 
  -4   6  17        1.15        4.91      6.08 o 
  -3   6  17       19.22       22.47      6.80 o 
  -2   6  17        7.77        2.80      6.90 o 
  -1   6  17        2.92        3.95      6.47 o 
   0   6  17        6.11        9.57      6.97 o 
   1   6  17      158.11      139.34      9.54 o 
   2   6  17        1.56       -4.66      7.45 o 
   3   6  17       76.40       60.82      7.90 o 
  -2   7  17       25.45       16.29      8.45 o 
  -1   7  17        9.66        8.05      7.49 o 
   0   7  17       16.74       12.22      7.96 o 
  -8   0  18        0.32        1.66     10.65 o 
  -6   0  18       99.02      103.03     10.40 o 
  -4   0  18        2.50        0.70      7.94 o 
  -2   0  18     1168.54     1279.53     31.21 o 
   0   0  18      455.43      518.13     18.28 o 
   2   0  18      420.41      444.71     19.41 o 
   4   0  18       34.48       20.43     10.82 o 
   6   0  18       35.59       29.26     10.45 o 
  -9   1  18        8.61       17.69      8.80 o 
  -8   1  18       52.41       52.34      9.59 o 
  -7   1  18       22.48       13.81      7.30 o 
  -6   1  18        6.63        7.47      6.11 o 
  -5   1  18       63.32       61.65      7.32 o 
  -4   1  18        0.03        4.32      4.88 o 
  -3   1  18        6.03        6.36      5.12 o 
  -2   1  18       36.61       36.92      5.41 o 
  -1   1  18      132.54      140.45      7.39 o 
   0   1  18        0.39        3.14      5.03 o 
   1   1  18      217.56      227.79      8.81 o 
   2   1  18       33.13       36.48      5.98 o 
   3   1  18        1.25        3.85      6.87 o 
   4   1  18      203.30      209.19     10.91 o 
   5   1  18       94.40       85.08      8.56 o 
   6   1  18        6.46       11.86      7.22 o 
   7   1  18       81.49       72.91     10.60 o 
  -9   2  18        0.05        3.48      8.33 o 
  -8   2  18       18.85       19.65      7.76 o 
  -7   2  18       21.49       15.86      8.29 o 
  -6   2  18      177.03      171.71      9.41 o 
  -5   2  18       20.94       22.54      6.57 o 
  -4   2  18       28.17       24.00      5.51 o 
  -3   2  18       76.19       84.24      7.27 o 
  -2   2  18      268.60      267.72     10.36 o 
  -1   2  18       47.15       44.80      6.15 o 
   0   2  18       74.53       79.11      6.28 o 
   1   2  18       12.49       12.81      5.62 o 
   2   2  18        5.48        9.12      5.93 o 
   3   2  18      268.34      276.70     11.13 o 
   4   2  18      387.16      374.13     14.11 o 
   5   2  18        5.42        0.20      7.31 o 
   6   2  18       64.99       76.92     11.56 o 
   7   2  18       42.78       20.64     14.80 o 
  -8   3  18       31.53       30.56      7.32 o 
  -7   3  18      868.53      922.78     26.35 o 
  -6   3  18      244.78      230.40     12.31 o 
  -5   3  18      128.10      123.32      7.86 o 
  -4   3  18       39.76       35.12      6.15 o 
  -3   3  18       13.19        6.32      5.66 o 
  -2   3  18        0.18       -1.19      6.17 o 
  -1   3  18       36.76       39.35      6.01 o 
   0   3  18      160.83      161.16      7.69 o 
   1   3  18      268.38      290.00     10.55 o 
   2   3  18       63.80       63.73      7.29 o 
   3   3  18      502.87      528.64     17.27 o 
   4   3  18      127.34      100.58      7.74 o 
   5   3  18        1.29       -3.24      6.28 o 
   6   3  18        0.02       -3.95     10.14 o 
  -7   4  18        0.22       -7.13      7.13 o 
  -6   4  18        5.01       -0.23      7.38 o 
  -5   4  18      266.62      293.91     15.94 o 
  -4   4  18        6.54       10.64      5.92 o 
  -3   4  18      149.74      146.43      8.71 o 
  -2   4  18        0.29       -6.38      6.38 o 
  -1   4  18       25.30       22.51      6.15 o 
   0   4  18        0.69        3.08      5.60 o 
   1   4  18       19.09        8.04      6.07 o 
   2   4  18       88.99       83.55      8.39 o 
   3   4  18        2.34        1.36      6.56 o 
   4   4  18       12.30        3.34      6.84 o 
   5   4  18        2.76       -2.19      7.97 o 
  -6   5  18        0.80       11.34      7.96 o 
  -5   5  18       85.77       71.83      7.76 o 
  -4   5  18        0.75       -5.36      6.06 o 
  -3   5  18       33.01       29.65      6.82 o 
  -2   5  18        0.41        3.43      6.06 o 
  -1   5  18        6.02       -5.69      6.98 o 
   0   5  18       15.27        9.88      7.20 o 
   1   5  18        6.70        5.53      7.61 o 
   2   5  18       38.05       36.83      8.25 o 
   3   5  18      151.47      150.64     11.59 o 
   4   5  18      155.03      142.75      9.61 o 
  -4   6  18        0.60        4.98      6.60 o 
  -3   6  18       28.72       25.75      7.96 o 
  -2   6  18       13.67       13.30      8.64 o 
  -1   6  18        2.43        1.72      7.04 o 
   0   6  18        0.12        5.06      8.10 o 
   1   6  18        1.42       -9.24      9.24 o 
   2   6  18      228.13      220.65     20.17 o 
  -7   0  19       34.76       26.89     10.47 o 
  -5   0  19       27.18       31.87      8.79 o 
  -3   0  19        4.07        1.18      7.09 o 
  -1   0  19      309.46      285.39     15.04 o 
   1   0  19      740.67      876.67     44.11 o 
   3   0  19       45.41       38.11     15.20 o 
   5   0  19       46.27       25.27     13.16 o 
  -8   1  19       89.90       84.07     10.13 o 
  -7   1  19       29.16       21.37      7.95 o 
  -6   1  19       11.15        2.96      6.84 o 
  -5   1  19        6.69       11.69      6.41 o 
  -4   1  19        0.21        4.11      6.53 o 
  -3   1  19      304.63      316.37     10.45 o 
  -2   1  19        1.31        1.21      4.72 o 
  -1   1  19       65.72       62.90      6.51 o 
   0   1  19       23.51       21.55      5.96 o 
   1   1  19      279.31      270.04     11.98 o 
   2   1  19       11.48        6.08      6.40 o 
   3   1  19      364.43      384.40     15.29 o 
   4   1  19        0.02        3.15      6.61 o 
   5   1  19        8.70       14.95      8.08 o 
   6   1  19       67.08       46.16     11.63 o 
  -8   2  19        0.34       -4.22      8.33 o 
  -7   2  19        4.72        4.60      8.87 o 
  -6   2  19       59.20       47.69      8.42 o 
  -5   2  19       22.04       14.51      7.20 o 
  -4   2  19        0.48        1.50      6.42 o 
  -3   2  19       94.46      104.82      7.90 o 
  -2   2  19      322.97      358.72     13.13 o 
  -1   2  19       36.64       26.89      6.19 o 
   0   2  19        4.96        5.69      5.19 o 
   1   2  19       16.93       15.69      5.77 o 
   2   2  19      181.52      191.10     10.05 o 
   3   2  19        1.72       -4.11      7.66 o 
   4   2  19      101.58       77.70      9.04 o 
   5   2  19       14.90       16.94      6.74 o 
  -7   3  19       31.10       27.12      7.13 o 
  -6   3  19       78.84       72.13      7.86 o 
  -5   3  19        0.31        8.65      7.10 o 
  -4   3  19       29.03       21.21      6.77 o 
  -3   3  19      126.10      133.02      9.63 o 
  -2   3  19        5.48       -0.72      8.25 o 
  -1   3  19      155.23      160.09      8.50 o 
   0   3  19        8.73        7.96      6.43 o 
   1   3  19        3.33       11.52      6.61 o 
   2   3  19      101.71       96.13      8.54 o 
   3   3  19        0.65       -4.94      6.70 o 
   4   3  19       37.87       40.38      8.35 o 
   5   3  19       10.18       11.10      7.38 o 
  -6   4  19        7.82       15.47     10.58 o 
  -5   4  19       22.94       19.78      8.81 o 
  -4   4  19       13.40       -0.70      6.66 o 
  -3   4  19      141.29      118.14      8.40 o 
  -2   4  19      452.08      480.97     15.73 o 
  -1   4  19       24.38        9.35      6.58 o 
   0   4  19      182.93      186.51     10.66 o 
   1   4  19        8.41       14.10      8.14 o 
   2   4  19      249.47      242.13     12.60 o 
   3   4  19        6.33       -3.29      7.15 o 
   4   4  19       45.14       31.80      8.42 o 
  -5   5  19       39.90       15.14      9.08 o 
  -4   5  19        5.41       -3.57      7.19 o 
  -3   5  19       34.34       20.45      7.59 o 
  -2   5  19       61.36       51.63      8.48 o 
  -1   5  19      439.82      409.44     16.75 o 
   0   5  19        0.02        0.74      8.10 o 
   1   5  19      130.63      121.51     11.08 o 
   2   5  19       11.53        8.94      7.96 o 
  -6   0  20      127.90       93.93     13.62 o 
  -4   0  20      161.37      175.55     14.91 o 
  -2   0  20      277.53      278.48     14.83 o 
   0   0  20       17.17       12.25      9.13 o 
   2   0  20      709.55      730.93     43.76 o 
   4   0  20       18.21       37.62     16.06 o 
  -7   1  20       19.01       21.64      8.74 o 
  -6   1  20       24.09       23.73      7.95 o 
  -5   1  20       11.61        6.51      6.46 o 
  -4   1  20        2.38        2.56      7.92 o 
  -3   1  20       97.76       98.95      7.76 o 
  -2   1  20       86.79       92.18      7.46 o 
  -1   1  20       24.37       29.06      7.17 o 
   0   1  20       20.38       25.44      7.64 o 
   1   1  20      132.59      117.65      9.91 o 
   2   1  20        6.40        1.67      6.95 o 
   3   1  20        9.76       -1.75      6.80 o 
   4   1  20        6.41       -1.35      8.05 o 
   5   1  20       58.47       45.43      9.40 o 
  -7   2  20        0.05       -2.32      9.17 o 
  -6   2  20        5.12       -2.46      8.19 o 
  -5   2  20       20.36       14.34      8.12 o 
  -4   2  20       30.13       18.63      7.43 o 
  -3   2  20       23.87       23.78      6.76 o 
  -2   2  20      165.26      186.07     10.20 o 
  -1   2  20       54.06       55.85      7.90 o 
   0   2  20       90.76       79.49      7.48 o 
   1   2  20       21.36       24.07      6.82 o 
   2   2  20      301.73      300.67     13.95 o 
   3   2  20        0.48        4.58      7.47 o 
   4   2  20      327.78      290.99     15.51 o 
  -6   3  20       26.69       24.34     10.22 o 
  -5   3  20        4.51        5.48      8.08 o 
  -4   3  20        1.80        2.15      7.66 o 
  -3   3  20      176.31      150.51      9.19 o 
  -2   3  20        2.87       -7.02      7.02 o 
  -1   3  20      147.34      138.88      9.48 o 
   0   3  20       37.84       45.77      9.73 o 
   1   3  20        0.41        5.60      8.33 o 
   2   3  20       47.95       39.31      8.38 o 
   3   3  20       55.95       30.71      8.08 o 
  -5   4  20        8.84        1.93      9.41 o 
  -4   4  20       34.20       25.95      7.40 o 
  -3   4  20       82.72       73.82      9.13 o 
  -2   4  20      251.74      251.95     12.62 o 
  -1   4  20       48.54       34.58      8.45 o 
   0   4  20      105.18       85.31     10.54 o 
   1   4  20       37.61       36.51      9.09 o 
   2   4  20      204.97      151.97     11.31 o 
  -5   0  21       46.52       20.29      9.23 o 
  -3   0  21       92.97       94.94     12.01 o 
  -1   0  21       78.27       84.63     12.07 o 
   1   0  21        7.89        1.43     11.17 o 
   3   0  21       47.47       48.40     15.08 o 
  -6   1  21        0.87        7.59      8.58 o 
  -5   1  21        5.19       -7.13      7.13 o 
  -4   1  21       38.20       32.25      7.26 o 
  -3   1  21      220.51      206.60     11.01 o 
  -2   1  21       28.63       32.84      7.34 o 
  -1   1  21        4.36        2.61      6.09 o 
   0   1  21       66.56       64.48      9.25 o 
   1   1  21       62.99       63.73      9.05 o 
   2   1  21        0.03       -6.12      9.04 o 
   3   1  21      164.90      127.62     12.65 o 
  -5   2  21        0.70        5.22      8.13 o 
  -4   2  21       13.49        1.23      7.29 o 
  -3   2  21      279.60      253.30     12.10 o 
  -2   2  21       33.34       30.45      6.84 o 
  -1   2  21        1.64        3.89      7.26 o 
   0   2  21        1.26       -3.57      6.24 o 
   1   2  21       63.43       45.15      9.30 o 
   2   2  21      138.54      125.54     11.57 o 
  -4   3  21      102.09       82.23      8.73 o 
  -3   3  21      319.79      302.11     14.48 o 
  -2   3  21       12.97       16.86      8.78 o 
  -1   3  21        0.67       -0.03      8.36 o 
   0   3  21       27.95       33.24      9.28 o 
   1   3  21      164.75      141.58     11.39 o 
  -4   0  22        1.19       -7.05     11.79 o 
  -2   0  22      126.25      131.65     13.13 o 
   0   0  22       20.24       13.67     13.03 o 
  -3   1  22       76.79       66.33      9.00 o 
  -2   1  22        3.13        4.91      7.79 o 
  -1   1  22      172.73      142.44     11.88 o 
   0   1  22       25.73       24.62      8.00 o 
  -1   2  22       12.76       -2.46      8.66 o 
                                                 
